# Supplementary material for: DZNep inhibits H3K27me3 deposition and delays retinal degeneration in the rd1 mice
Source: Cell Death Dis. 2018 Feb 22;9(3):310. doi: 10.1038/s41419-018-0349-8 (PMC5833420; doi:10.1038/s41419-018-0349-8)
Supplement: Supplementary file 1 — Supplementary Table 1 [file 41419_2018_349_MOESM1_ESM.xlsx]

## Sheet: 3052 rd1-DEGs
GeneID	GeneSymbol	WT	WT+D	RD1+D	RD1	RD1/WT
ENSMUSG00000079557	39508	9.75738	10.0466	11.5114	4.75429	0.534916
ENSMUSG00000039372	39510	7.66862	15.6388	11.4534	4.05239	0.582837
ENSMUSG00000023307	39511	19.2626	26.3475	23.4659	30.7662	1.56773
ENSMUSG00000026977	39513	7.04085	8.5912	10.6981	15.3442	2.03264
ENSMUSG00000018398	39698	40.7533	63.7995	71.4629	23.2548	0.580908
ENSMUSG00000058013	39701	9.25678	19.1653	23.9314	14.8756	1.54782
ENSMUSG00000043644	0610009L18Rik	4.19912	3.94195	3.14516	0.822936	0.350624
ENSMUSG00000025731	0610011F06Rik	21.2267	21.6437	25.3218	12.5928	0.611554
ENSMUSG00000058812	0610039K10Rik	15.8594	9.86648	19.4213	25.3024	1.5601
ENSMUSG00000019689	1110001J03Rik	31.67	19.8159	17.1313	20.3002	0.65198
ENSMUSG00000044408	1110002B05Rik	39.9992	49.7551	40.899	22.8357	0.58137
ENSMUSG00000071456	1110002L01Rik	23.7533	13.7359	14.8965	11.4426	0.502664
ENSMUSG00000047090	1110012D08Rik	7.2581	8.42989	8.3047	2.69824	0.447832
ENSMUSG00000037971	1110032A03Rik	8.20844	8.41243	4.81879	4.83809	0.633994
ENSMUSG00000043461	1110032A04Rik	1.16183	1.12354	0.593543	0.304554	0.603447
ENSMUSG00000020973	1110034A24Rik	13.774	9.38429	11.2329	7.19867	0.554938
ENSMUSG00000033416	1110038D17Rik	16.129	3.78928	5.82437	9.52606	0.614517
ENSMUSG00000078570	1110065P20Rik	34.1274	43.9343	38.5555	17.1376	0.516337
ENSMUSG00000022018	1190002H23Rik	0.849297	1.05497	0.826155	2.50599	1.89585
ENSMUSG00000053286	1190005F20Rik	12.6841	10.0995	8.64336	6.11888	0.520232
ENSMUSG00000043687	1190005I06Rik	72.9134	10.4014	22.5296	40.7571	0.564946
ENSMUSG00000014077	1500003O03Rik	10.4874	10.9467	10.761	5.6901	0.582386
ENSMUSG00000074578	1500012F01Rik	7.27317	10.4374	13.9892	24.5935	3.09356
ENSMUSG00000035790	1500031L02Rik	14.3886	12.8074	9.40203	7.63836	0.561348
ENSMUSG00000022452	1500032L24Rik	69.7763	78.8344	44.3209	31.7456	0.462664
ENSMUSG00000035595	1600002K03Rik	18.0571	18.6575	14.4325	10.4549	0.60108
ENSMUSG00000054676	1600014C10Rik	2.67013	7.46086	2.51868	1.21946	0.604735
ENSMUSG00000038523	1700003F12Rik	3.74858	9.21078	6.75702	2.05231	0.642783
ENSMUSG00000028294	1700003M02Rik	3.84706	0.0710885	0.586793	1.27909	0.4702
ENSMUSG00000078129	1700007I08Rik	0.66939	2.66838	1.01862	0.086281	0.650705
ENSMUSG00000026831	1700007K13Rik	2.62563	0.507377	1.0457	1.24363	0.618826
ENSMUSG00000032300	1700017B05Rik	2.00761	3.72533	7.51561	6.46401	2.48171
ENSMUSG00000019797	1700021F05Rik	7.43852	13.1638	10.3757	13.7471	1.74759
ENSMUSG00000051736	1700025K23Rik	4.14752	2.66025	1.95536	2.24724	0.630836
ENSMUSG00000026049	1700029F09Rik	2.19446	3.06725	2.93193	4.01658	1.5704
ENSMUSG00000005983	1700037C18Rik	8.79927	9.9542	6.68686	4.92828	0.604971
ENSMUSG00000030008	1700040I03Rik	10.147	7.99129	6.56084	5.21064	0.557157
ENSMUSG00000091473	1700045I11Rik	1.95737	1.01353	4.69167	4.97633	2.02083
ENSMUSG00000053081	1700069B07Rik	0.544072	0.789975	1.12705	1.62606	1.70074
ENSMUSG00000058101	1700084J12Rik	1.58657	1.42161	1.59233	0.266318	0.489574
ENSMUSG00000090840	1700092M07Rik	3.42007	1.37296	1.52894	0.954268	0.442135
ENSMUSG00000078554	1700125D06Rik	0.617213	0.025201	0.160015	1.9111	1.80007
ENSMUSG00000032977	1810008A18Rik	15.5327	18.527	9.29071	9.70448	0.647472
ENSMUSG00000071653	1810009A15Rik	316.343	47.9895	59.749	204.503	0.647573
ENSMUSG00000056313	1810011O10Rik	1.97748	8.71401	8.37799	0.726515	0.579859
ENSMUSG00000061461	1810013D10Rik	3.23904	4.9588	4.08095	1.71374	0.640178
ENSMUSG00000025466	1810014F10Rik	4.96329	1.41298	2.27099	8.4465	1.58411
ENSMUSG00000035642	1810020D17Rik	9.25461	8.75848	7.66369	5.66128	0.649589
ENSMUSG00000078784	1810022K09Rik	6.5362	8.05694	9.59451	13.2778	1.89456
ENSMUSG00000025591	1810029B16Rik	1.55591	1.48977	1.45215	4.61126	2.19541
ENSMUSG00000028295	1810030N24Rik	9.89422	7.56939	5.19774	4.34551	0.490674
ENSMUSG00000033159	1810031K17Rik	16.1028	15.3984	20.3638	35.3288	2.12415
ENSMUSG00000020812	1810032O08Rik	2.51787	2.16855	3.51393	7.23116	2.33982
ENSMUSG00000039670	1810049H13Rik	10.6526	5.44975	6.59471	6.39308	0.634459
ENSMUSG00000038059	2010002N04Rik	2.5927	2.43952	4.67006	5.83133	1.90145
ENSMUSG00000027495	2010011I20Rik	14.7982	15.7801	20.2563	7.14435	0.515524
ENSMUSG00000090946	2010109K11Rik	5.51987	8.03032	5.14456	2.7388	0.573448
ENSMUSG00000031937	2200002K05Rik	2.70811	0.428245	0.295223	1.12749	0.573739
ENSMUSG00000030431	2210411K11Rik	1.88692	1.82503	1.38752	0.749085	0.605866
ENSMUSG00000032403	2300009A05Rik	38.06	11.2345	11.8293	17.9896	0.486165
ENSMUSG00000027245	2310003F16Rik	21.6708	13.1135	10.4672	11.6847	0.559516
ENSMUSG00000020910	2310004I24Rik	6.65108	6.58525	6.388	10.8	1.54226
ENSMUSG00000041974	2310008H04Rik	3.05651	3.97011	7.86393	9.98257	2.70739
ENSMUSG00000020133	2310011J03Rik	18.6436	22.6193	17.3818	10.4559	0.583188
ENSMUSG00000019933	2310015B20Rik	2.95516	0.113316	0.0959338	1.07669	0.525059
ENSMUSG00000050323	2310030N02Rik	8.31253	4.24399	5.22441	13.4576	1.55249
ENSMUSG00000068264	2310035K24Rik	14.3489	11.3339	9.4377	6.74064	0.504311
ENSMUSG00000008140	2310044H10Rik	38.7354	70.1943	38.9967	19.2567	0.50979
ENSMUSG00000002345	2310045N01Rik	13.1755	8.26362	8.37201	22.0271	1.62443
ENSMUSG00000051238	2310047B19Rik	13.2877	12.8398	6.39407	7.92761	0.624846
ENSMUSG00000034173	2410018M08Rik	0.6765	1.06275	1.58242	2.97488	2.37094
ENSMUSG00000074269	2410076I21Rik	3.14156	3.60876	1.60455	1.57424	0.621562
ENSMUSG00000024726	2410127L17Rik	0.632283	0.983154	1.90691	2.76366	2.30576
ENSMUSG00000071632	2510002D24Rik	21.3471	12.8716	14.8378	13.1888	0.634926
ENSMUSG00000028797	2510006D16Rik	35.8552	35.719	25.9328	20.5066	0.583544
ENSMUSG00000043391	2510009E07Rik	63.0046	51.8824	42.5941	40.0378	0.641169
ENSMUSG00000066175	2510046G10Rik	10.2308	7.31153	3.36836	6.02881	0.62585
ENSMUSG00000060424	2610017I09Rik	2.4821	0.162152	0.102959	0	0.287183
ENSMUSG00000091474	2610021A01Rik	5.4579	4.74696	3.80327	11.7691	1.97729
ENSMUSG00000031226	2610029G23Rik	2.2369	2.77204	3.1291	4.37781	1.6614
ENSMUSG00000039043	2610034B18Rik	20.4947	9.1052	13.1295	13.0437	0.653354
ENSMUSG00000024227	2610034M16Rik	1.00735	0.101918	0.0122101	0.144794	0.570301
ENSMUSG00000032407	2610101N10Rik	12.3457	15.7366	14.6478	20.6226	1.62019
ENSMUSG00000072694	2610524H06Rik	35.6958	45.6764	38.2889	20.416	0.58361
ENSMUSG00000027122	2700007P21Rik	7.91189	11.0435	9.45434	22.8123	2.67197
ENSMUSG00000039990	2700050L05Rik	5.79881	5.66911	5.71463	9.55367	1.55228
ENSMUSG00000021807	2700060E02Rik	11.5866	14.5807	16.9838	24.1405	1.99739
ENSMUSG00000053080	2700081O15Rik	14.4388	17.6288	14.9318	7.50496	0.550881
ENSMUSG00000037787	2810002N01Rik	7.05659	5.4202	3.78522	3.41196	0.547621
ENSMUSG00000031984	2810004N23Rik	8.8745	11.9469	9.54392	14.5314	1.57288
ENSMUSG00000054074	2810030E01Rik	5.61425	5.71244	4.32745	1.93715	0.444064
ENSMUSG00000071860	2900055J20Rik	0.66464	1.07687	1.45211	2.45999	2.07852
ENSMUSG00000067833	2900097C17Rik	110.759	128.993	133.862	71.5667	0.649315
ENSMUSG00000035206	3110056O03Rik	28.3559	19.7112	16.3257	16.0247	0.579943
ENSMUSG00000048106	4632415L05Rik	19.8347	13.3627	2.07266	2.18051	0.152654
ENSMUSG00000063757	4632433K11Rik	8.65768	3.37697	3.54813	3.88485	0.5058
ENSMUSG00000048478	4732415M23Rik	5.31304	1.76646	2.44001	2.56682	0.564993
ENSMUSG00000073741	4732440D04Rik	6.2705	3.39448	6.69054	10.7131	1.61104
ENSMUSG00000062822	4833420G17Rik	16.0721	16.1154	23.9618	32.0231	1.93432
ENSMUSG00000036934	4921524J17Rik	5.52567	6.75336	7.1191	10.1062	1.70193
ENSMUSG00000054165	4922502B01Rik	5.42924	5.91034	3.48552	1.53201	0.393828
ENSMUSG00000057387	4922502B01Rik	3.61416	3.78173	2.94845	1.27986	0.4941
ENSMUSG00000043633	4930412F15Rik	18.3134	19.5234	18.8499	11.3846	0.641244
ENSMUSG00000062087	4930423O20Rik	6.12514	6.12961	7.33462	3.60886	0.646844
ENSMUSG00000022288	4930447A16Rik	12.3911	13.3593	11.1827	2.29452	0.246024
ENSMUSG00000021098	4930447C04Rik	8.32104	6.81007	5.27019	4.16979	0.554637
ENSMUSG00000052407	4930473A06Rik	0.873432	1.31337	2.07545	2.52521	1.88168
ENSMUSG00000044306	4930500M09Rik	18.2073	11.2625	21.9361	37.1863	1.98811
ENSMUSG00000024223	4930511I11Rik	1.32104	0.0889367	0	0.047833	0.45145
ENSMUSG00000035364	4930524J08Rik	2.30016	4.07317	2.07916	0.916362	0.580687
ENSMUSG00000028642	4930538K18Rik	2.31663	0.851299	1.43909	0.93355	0.582987
ENSMUSG00000022518	4930562C15Rik	0.945826	0.524398	1.46609	2.80944	1.95775
ENSMUSG00000037161	4930583H14Rik	490.16	443.349	424.929	306.774	0.626626
ENSMUSG00000053442	4930597O21Rik	1.75361	2.50421	5.14827	4.38712	1.95638
ENSMUSG00000039903	4931408A02Rik	1.99429	2.01401	1.86933	0.905125	0.636253
ENSMUSG00000048038	4932418E24Rik	2.27791	0.110626	0.202923	0.91495	0.584199
ENSMUSG00000073147	5031425E22Rik	24.7514	7.37224	6.66166	9.04304	0.39
ENSMUSG00000091393	5330438I03Rik	3.6852	5.88236	5.09827	0.834555	0.391564
ENSMUSG00000006204	5430419D17Rik	17.6733	0.186248	0.916913	2.72518	0.199493
ENSMUSG00000052688	5430435G22Rik	1.39369	0.738783	0.523291	0.12031	0.468026
ENSMUSG00000031820	5430437P03Rik	34.122	36.3917	27.2559	20.3047	0.606592
ENSMUSG00000073755	5730409E04Rik	13.0292	11.8691	10.2987	8.04552	0.644764
ENSMUSG00000024269	5730494M16Rik	5.78315	6.18184	3.3902	2.92465	0.578589
ENSMUSG00000073101	5730522E02Rik	1.43016	0.764432	0.24269	0.102784	0.45379
ENSMUSG00000045968	5830403L16Rik	9.33767	7.42856	11.8187	4.33419	0.515996
ENSMUSG00000034833	5830405N20Rik	0.287073	0.449486	0.221333	1.24327	1.74293
ENSMUSG00000028331	5830415F09Rik	1.85147	1.87675	1.13554	3.6269	1.62264
ENSMUSG00000052658	5830454E08Rik	2.08811	0.88325	0.841235	0.676932	0.543029
ENSMUSG00000066607	6030419C18Rik	34.9381	83.5801	43.7636	16.9436	0.499291
ENSMUSG00000091354	6030419C18Rik	26.0117	63.2108	35.6469	15.0972	0.595934
ENSMUSG00000053963	6330403A02Rik	1.82804	5.12608	1.89414	0.849318	0.653922
ENSMUSG00000021930	6330409N04Rik	6.86876	6.37991	5.07611	12.1655	1.67313
ENSMUSG00000045917	6330416G13Rik	2.91038	1.71704	2.77584	5.25932	1.60069
ENSMUSG00000031824	6430548M08Rik	57.9522	117.646	78.5486	28.5206	0.500756
ENSMUSG00000048458	6530418L21Rik	40.8753	21.4472	21.7738	23.8519	0.593474
ENSMUSG00000027424	8430406I07Rik	2.00614	2.33508	1.76581	3.90689	1.63229
ENSMUSG00000061411	8430427H17Rik	15.9749	11.7159	13.472	9.52261	0.619894
ENSMUSG00000041878	8430432A02Rik	1.50517	0.80394	0.890251	0.622633	0.647713
ENSMUSG00000062944	9130023H24Rik	3.431	3.83283	2.14334	1.707	0.610923
ENSMUSG00000033960	9430020K01Rik	6.31582	6.16123	8.86318	12.3555	1.82557
ENSMUSG00000054976	9430031J16Rik	3.71724	9.79866	8.65872	7.36396	1.77306
ENSMUSG00000090982	9430076C15Rik	0.0177293	0.0260602	0.148923	1.4016	2.35976
ENSMUSG00000038028	9630033F20Rik	11.7708	4.60795	2.84208	3.29415	0.336248
ENSMUSG00000034560	A230046K03Rik	5.93262	8.4461	9.08904	11.004	1.73152
ENSMUSG00000055818	A230083G16Rik	44.3683	34.7789	34.1377	26.7466	0.611587
ENSMUSG00000030111	A2m	3.09163	11.2131	5.89096	0.354968	0.331156
ENSMUSG00000087466	A330041J22Rik	10.4493	2.05618	3.96393	21.6646	1.97955
ENSMUSG00000028794	A3galt2	0.538757	0.382535	0.480103	1.50876	1.63038
ENSMUSG00000035279	A430110N23Rik	15.9102	20.308	19.4509	9.35938	0.61261
ENSMUSG00000050875	A730017C20Rik	6.64834	10.1056	5.3891	2.56577	0.466215
ENSMUSG00000059555	A830007P12Rik	3.0868	4.17496	4.97142	0.525721	0.373329
ENSMUSG00000074664	A830092H15Rik	5.21625	8.96699	7.71315	1.70007	0.434357
ENSMUSG00000048249	A930001N09Rik	4.57322	3.21403	4.89228	11.088	2.16894
ENSMUSG00000045506	A930002H24Rik	2.8857	0.766762	2.58968	1.42143	0.623164
ENSMUSG00000054057	A930004D18Rik	2.38276	3.72576	2.38681	1.18338	0.645445
ENSMUSG00000040705	A930016O22Rik	7.32281	0.720669	1.77999	2.36115	0.403848
ENSMUSG00000091089	A930018M24Rik	1.62052	1.12891	1.99272	3.49118	1.71385
ENSMUSG00000078493	A930039A15Rik	21.0335	22.4358	30.5789	12.0385	0.591757
ENSMUSG00000074357	AA386476	8.67796	0.891837	1.63455	1.69047	0.278
ENSMUSG00000058093	AA987161	1.99058	2.54452	1.92914	3.70859	1.57447
ENSMUSG00000031960	Aars	38.9739	35.7752	29.7816	83.4485	2.11259
ENSMUSG00000023938	Aars2	8.56607	7.01722	7.08149	15.2588	1.69963
ENSMUSG00000025894	Aasdhppt	6.57558	8.0517	7.53285	11.8618	1.69779
ENSMUSG00000018697	Aatf	5.18464	3.88877	4.85312	9.33202	1.67059
ENSMUSG00000046109	AB041806	3.62658	4.19058	4.35804	1.64474	0.57164
ENSMUSG00000024130	Abca3	13.0541	14.376	14.3978	8.08424	0.646376
ENSMUSG00000028125	Abca4	69.347	3.13353	7.95084	34.1507	0.499677
ENSMUSG00000041828	Abca8a	5.25555	3.16259	3.9432	0.152508	0.184238
ENSMUSG00000020620	Abca8b	2.79247	5.09295	4.66874	1.27478	0.599815
ENSMUSG00000029408	Abcb9	9.44931	5.38414	3.01391	3.21784	0.403648
ENSMUSG00000032849	Abcc4	0.714866	1.54114	2.103	3.09848	2.38997
ENSMUSG00000031378	Abcd1	3.32431	3.29333	4.19925	1.54882	0.589417
ENSMUSG00000042073	Abhd14b	78.6007	18.4281	43.8337	32.9893	0.426997
ENSMUSG00000007950	Abhd8	143.165	131.34	112.857	64.1993	0.452256
ENSMUSG00000035258	Abi3bp	0.70084	0.928436	1.94181	2.61742	2.12684
ENSMUSG00000026842	Abl1	11.2273	10.0505	9.39746	5.68095	0.546394
ENSMUSG00000036138	Acaa1a	51.4149	31.8377	20.5256	28.841	0.569324
ENSMUSG00000036880	Acaa2	5.42098	3.7775	6.63384	16.9543	2.79619
ENSMUSG00000090150	Acad11	8.01055	6.9037	6.31066	4.88517	0.653142
ENSMUSG00000026003	Acadl	1.26915	3.21061	2.5673	2.77317	1.66281
ENSMUSG00000023832	Acat2	9.56038	11.1722	10.2971	4.63934	0.534009
ENSMUSG00000026499	Acbd3	14.9467	16.6707	17.6893	32.2264	2.08359
ENSMUSG00000026644	Acbd7	1.66595	0.831374	0.978985	0.601605	0.600763
ENSMUSG00000020704	Accn1	16.2308	25.4669	18.9923	8.61158	0.557815
ENSMUSG00000020681	Ace	2.48708	1.00199	3.14638	4.55943	1.59429
ENSMUSG00000020917	Acly	60.0048	49.6444	66.318	37.3087	0.627962
ENSMUSG00000034853	Acot11	2.15731	2.48453	2.58512	0.34223	0.425119
ENSMUSG00000021226	Acot2	1.45716	3.43942	2.68749	3.55812	1.85504
ENSMUSG00000028937	Acot7	29.401	48.6467	37.8013	14.8369	0.520933
ENSMUSG00000029098	Acox3	3.22263	3.1119	3.4512	1.43244	0.576048
ENSMUSG00000027380	Acoxl	5.15659	0.260061	0.56111	2.93046	0.638415
ENSMUSG00000032883	Acsl3	102.671	116.221	160.707	28.6876	0.286364
ENSMUSG00000029580	Actb	141.67	215.713	99.2244	88.3527	0.626288
ENSMUSG00000056367	Actr3b	7.66557	10.221	6.26449	3.89788	0.565211
ENSMUSG00000024866	Acy3	1.54566	2.94928	0.731455	0.309786	0.514516
ENSMUSG00000008822	Acyp1	14.9178	12.1038	14.3883	8.70893	0.609942
ENSMUSG00000060923	Acyp2	2.65755	3.66449	1.73623	0.790352	0.489496
ENSMUSG00000020926	Adam11	18.8141	53.3299	89.3255	31.4422	1.63733
ENSMUSG00000011256	Adam19	2.06512	5.2447	5.22357	0.945245	0.634639
ENSMUSG00000072647	Adam1a	3.60274	3.28122	1.77355	1.80384	0.609167
ENSMUSG00000025964	Adam23	1.57935	5.69995	4.55566	0.516239	0.587839
ENSMUSG00000053399	Adamts18	2.62586	3.57289	3.05618	1.26755	0.625383
ENSMUSG00000053441	Adamts19	1.49096	0.402531	0.310202	0.223895	0.491334
ENSMUSG00000043635	Adamts3	6.56476	0.521264	1.11996	3.07832	0.539121
ENSMUSG00000022894	Adamts5	2.86293	6.12183	12.0575	1.46512	0.638147
ENSMUSG00000032363	Adamts7	0.973367	1.28969	4.17603	3.95859	2.51276
ENSMUSG00000070469	Adamtsl3	0.280555	0.170578	1.62107	2.97204	3.10181
ENSMUSG00000015850	Adamtsl4	4.45903	4.34787	2.96708	0.87408	0.343299
ENSMUSG00000028789	Adc	6.5001	8.0764	12.3866	3.77838	0.637109
ENSMUSG00000022840	Adcy5	13.0004	19.2055	17.2729	6.46399	0.533125
ENSMUSG00000022994	Adcy6	16.7095	11.1387	19.4068	27.7181	1.62162
ENSMUSG00000020629	Adi1	3.96662	5.59644	4.3993	6.78897	1.56826
ENSMUSG00000054136	Adm2	0.062826	1.06969	0.0390909	1.44863	2.30389
ENSMUSG00000027335	Adra1d	9.77225	10.3488	20.1232	2.29358	0.305747
ENSMUSG00000045318	Adra2c	3.27022	2.08449	0.963165	1.23186	0.522657
ENSMUSG00000020473	Aebp1	7.5383	18.2071	12.23	19.3421	2.38246
ENSMUSG00000030232	Aebp2	5.50243	7.59361	6.90946	10.1019	1.70735
ENSMUSG00000089945	AF064781	2.08325	2.4708	3.64878	3.78905	1.55325
ENSMUSG00000024527	Afg3l2	25.4392	17.6298	31.276	51.4589	1.98413
ENSMUSG00000031521	Aga	5.96097	9.51011	4.6134	2.81657	0.548282
ENSMUSG00000025422	Agap2	37.7445	71.8384	67.8023	21.8322	0.5893
ENSMUSG00000026159	Agfg1	10.8309	12.1305	13.2382	18.7676	1.67084
ENSMUSG00000033400	Agl	6.02405	3.59981	5.01249	16.5974	2.50531
ENSMUSG00000023827	Agpat4	5.44243	9.57776	12.7855	9.83895	1.68243
ENSMUSG00000029314	Agpat9	1.65908	1.60439	2.20624	5.40663	2.40934
ENSMUSG00000041936	Agrn	62.1867	54.5405	64.8599	31.0361	0.507006
ENSMUSG00000005705	Agrp	6.03237	1.77826	2.89239	2.97403	0.565105
ENSMUSG00000031980	Agt	26.226	46.9155	21.8736	6.68884	0.282408
ENSMUSG00000021557	Agtpbp1	31.6959	11.7531	26.1102	55.0764	1.71509
ENSMUSG00000062753	AI413582	14.2804	19.4979	28.151	30.0085	2.02929
ENSMUSG00000074384	AI429214	3.91759	1.1443	1.4167	1.81324	0.572078
ENSMUSG00000046807	AI646023	8.64015	8.5778	9.79198	4.28409	0.548133
ENSMUSG00000029875	AI836003	4.11716	5.39697	7.2388	2.06115	0.598213
ENSMUSG00000040554	Aipl1	325.956	21.8728	58.7653	176.251	0.542126
ENSMUSG00000026817	Ak1	18.3663	20.9472	19.5283	11.3078	0.635525
ENSMUSG00000028527	Ak4	3.3881	1.19843	1.19121	7.74102	1.99198
ENSMUSG00000039058	Ak5	15.2398	9.53458	7.03948	8.78688	0.602649
ENSMUSG00000038729	Akap2	2.11038	2.52569	3.73696	3.87629	1.56775
ENSMUSG00000040407	Akap9	7.84265	7.16212	7.84273	13.0835	1.59268
ENSMUSG00000039158	Akna	7.29129	1.91644	4.15951	11.9835	1.56592
ENSMUSG00000045410	Akr1e1	6.6787	5.4323	2.71239	3.21796	0.549306
ENSMUSG00000028743	Akr7a5	15.9037	20.4357	15.7584	9.06723	0.595563
ENSMUSG00000031667	Aktip	19.4224	19.7203	20.0487	33.1734	1.67332
ENSMUSG00000025007	Aldh18a1	10.7976	24.2755	22.0168	33.1887	2.89794
ENSMUSG00000053279	Aldh1a1	15.0759	34.5497	40.9258	3.23822	0.263638
ENSMUSG00000015134	Aldh1a3	0.0707085	1.12674	1.83281	1.77352	2.59036
ENSMUSG00000030088	Aldh1l1	7.21064	12.7781	31.3041	3.50367	0.548517
ENSMUSG00000020256	Aldh1l2	1.60405	5.27507	4.66108	6.84333	3.01197
ENSMUSG00000035936	Aldh5a1	11.3332	16.6685	16.108	5.57141	0.532823
ENSMUSG00000017390	Aldoc	42.5169	21.8362	17.334	21.6098	0.519563
ENSMUSG00000032059	Alg9	4.9762	7.18446	4.07037	2.77953	0.63243
ENSMUSG00000079036	Alkbh1	4.77653	5.1772	5.62356	10.1943	1.93789
ENSMUSG00000042650	Alkbh5	24.0516	17.8026	22.4732	42.0329	1.71777
ENSMUSG00000025701	Alox5	1.39907	0.0684191	0.0148947	0.424753	0.593878
ENSMUSG00000060063	Alox5ap	5.14523	0.936277	1.98549	9.46497	1.70294
ENSMUSG00000020892	Aloxe3	0.604737	0.280771	0.706712	2.23193	2.014
ENSMUSG00000028028	Alpk1	0.867644	1.19638	0.984504	0.205905	0.645682
ENSMUSG00000028766	Alpl	47.8959	4.61531	8.31006	22.9237	0.489278
ENSMUSG00000047383	Als2cr11	1.03347	0.0718488	0.0651724	0.198733	0.589502
ENSMUSG00000048218	Amigo2	22.2153	26.0226	36.1777	35.5338	1.5737
ENSMUSG00000032593	Amigo3	7.39965	5.88655	3.7437	3.66676	0.555589
ENSMUSG00000005686	Ampd3	1.42239	0.693103	1.03475	4.63501	2.32622
ENSMUSG00000004105	Angptl2	4.12109	5.09479	11.7448	7.94984	1.74764
ENSMUSG00000002289	Angptl4	0.032269	0.105404	0.143893	0.895698	1.83644
ENSMUSG00000038742	Angptl6	6.8572	4.98323	4.12541	12.6416	1.73619
ENSMUSG00000025172	Ankrd2	13.8005	1.59801	2.36291	8.19431	0.621217
ENSMUSG00000022237	Ankrd33b	35.0481	6.04986	18.1298	61.4148	1.73143
ENSMUSG00000049097	Ankrd34a	5.171	9.50257	8.59082	2.49021	0.565583
ENSMUSG00000050914	Ankrd37	10.0261	3.75868	3.88684	17.2862	1.65845
ENSMUSG00000052331	Ankrd44	2.67124	5.42705	3.18592	1.37439	0.646754
ENSMUSG00000031075	Ano1	1.12592	2.6781	1.21645	0.141949	0.537154
ENSMUSG00000028333	Anp32b	28.3087	45.5772	38.5028	51.4408	1.78926
ENSMUSG00000024659	Anxa1	1.3149	6.67544	0.551077	0.205253	0.520649
ENSMUSG00000029484	Anxa3	0.266705	2.38233	4.72948	4.56291	4.39164
ENSMUSG00000054702	Ap1s3	2.06434	4.68819	8.74087	0.680988	0.548565
ENSMUSG00000063801	Ap3s2	28.653	28.6211	25.6837	18.0228	0.641515
ENSMUSG00000020955	Ap4s1	18.856	19.9408	11.7049	11.4043	0.624717
ENSMUSG00000020135	Apc2	24.2182	43.3764	29.482	12.0802	0.51868
ENSMUSG00000071847	Apcdd1	7.61639	7.08595	9.73412	15.4354	1.90746
ENSMUSG00000015750	Aph1a	15.0983	20.2612	16.3949	8.17245	0.569779
ENSMUSG00000037010	Apln	1.07166	0.614289	0.123002	0.0712862	0.517114
ENSMUSG00000005681	Apoa2	1.24059	1.94311	0.0379626	0	0.446311
ENSMUSG00000040613	Apobec1	0.712553	2.887	3.82822	2.16659	1.84904
ENSMUSG00000040694	Apobec2	4.72537	2.92593	6.62794	8.02424	1.57618
ENSMUSG00000040564	Apoc1	4.94202	7.56318	10.2879	1.65603	0.446991
ENSMUSG00000002985	Apoe	917.944	1512.86	1593.78	428.948	0.467872
ENSMUSG00000073652	Apol7d	0.799116	1.99224	3.0223	3.1835	2.32531
ENSMUSG00000040760	Appl1	9.61982	12.1111	12.0237	15.5447	1.55791
ENSMUSG00000004655	Aqp1	56.5186	7.65683	67.8626	7.63144	0.150064
ENSMUSG00000024411	Aqp4	2.11439	1.93301	1.66846	0.230669	0.395156
ENSMUSG00000044217	Aqp5	2.30611	1.24707	0.764319	0.0776891	0.325969
ENSMUSG00000029378	Areg	0.892646	3.29362	3.09444	2.10986	1.64313
ENSMUSG00000062421	Arf2	16.1888	22.3635	14.5143	9.71956	0.623636
ENSMUSG00000044147	Arf6	20.0857	37.4902	57.6326	38.7065	1.8831
ENSMUSG00000019987	Arg1	1.13208	0.674316	0.697486	0.22813	0.576024
ENSMUSG00000037148	Arhgap10	14.3687	5.70153	5.84133	6.47397	0.48631
ENSMUSG00000039031	Arhgap18	1.72063	2.39825	3.22786	0.674449	0.615464
ENSMUSG00000063506	Arhgap22	0.301334	0.798928	1.1749	2.23305	2.48441
ENSMUSG00000050730	Arhgap42	2.78178	4.09782	2.68346	0.893063	0.500575
ENSMUSG00000040964	Arhgef10l	11.5313	10.7025	13.5626	21.825	1.82144
ENSMUSG00000028919	Arhgef19	3.84378	7.09761	3.1253	0.281162	0.264497
ENSMUSG00000021895	Arhgef3	1.07474	0.830331	2.00074	3.1375	1.99422
ENSMUSG00000004661	Arid3b	8.91665	2.94957	3.17827	3.54079	0.457896
ENSMUSG00000066224	Arid3c	0.215713	0.199304	0.546462	0.925751	1.58405
ENSMUSG00000037447	Arid5a	1.87363	2.16925	2.99435	0.782653	0.620348
ENSMUSG00000019947	Arid5b	3.34117	4.21328	8.90207	6.74875	1.78494
ENSMUSG00000064145	Arih2	16.4208	14.1487	15.1648	26.0644	1.55356
ENSMUSG00000031776	Arl2bp	49.9242	56.2493	48.0482	28.2737	0.574849
ENSMUSG00000034936	Arl4d	68.0721	15.0948	39.7172	38.8211	0.576515
ENSMUSG00000017418	Arl5b	3.62078	4.50063	7.25068	7.66657	1.87557
ENSMUSG00000038525	Armc10	2.11886	3.12863	6.6178	4.972	1.91481
ENSMUSG00000040187	Arntl2	0.659165	1.7922	0.141195	0.0512564	0.633606
ENSMUSG00000029622	Arpc1b	4.93735	7.56882	7.95782	8.33438	1.57214
ENSMUSG00000079426	Arpc4	27.517	40.0912	24.6158	15.4874	0.57816
ENSMUSG00000060890	Arr3	1.25908	0.257608	2.44924	2.84027	1.69993
ENSMUSG00000026972	Arrdc1	3.58095	1.84834	4.4183	6.87268	1.71857
ENSMUSG00000042082	Arsb	8.78934	7.17869	5.41664	3.8328	0.49368
ENSMUSG00000048355	Arxes1	15.0824	22.8909	14.1734	6.4426	0.46278
ENSMUSG00000048040	Arxes2	23.8778	28.7079	22.6165	11.4763	0.501503
ENSMUSG00000003559	As3mt	12.1001	10.9649	5.27403	4.9456	0.45386
ENSMUSG00000031591	Asah1	9.56173	9.83073	13.6357	18.3832	1.83523
ENSMUSG00000036995	Asap3	5.87033	1.6338	2.81302	2.20495	0.466492
ENSMUSG00000038774	Ascc3	2.76792	3.1754	3.3195	6.0773	1.8783
ENSMUSG00000020052	Ascl1	2.68079	10.6406	4.99583	0.459358	0.39648
ENSMUSG00000029752	Asns	23.1602	28.9777	30.9963	114.33	4.77354
ENSMUSG00000026095	Asnsd1	4.10073	7.30356	5.70492	6.94735	1.55808
ENSMUSG00000037686	Aspg	1.52306	2.26517	7.43206	0.575169	0.624309
ENSMUSG00000028373	Astn2	3.90469	9.59332	6.71926	1.67663	0.545728
ENSMUSG00000022360	Atad2	0.392782	0.778715	1.33224	1.72374	1.95561
ENSMUSG00000029036	Atad3a	11.6877	13.9541	13.233	22.5463	1.85585
ENSMUSG00000026628	Atf3	13.3818	3.50352	14.9504	53.4568	3.7865
ENSMUSG00000042406	Atf4	194.853	145.493	144.387	494.283	2.52885
ENSMUSG00000015461	Atf6b	54.7573	54.2315	43.7774	31.9077	0.590195
ENSMUSG00000053935	Atf7ip	21.1996	23.2515	17.4332	12.3712	0.602315
ENSMUSG00000047767	Atg16l2	2.8675	3.66271	4.91395	5.57719	1.70063
ENSMUSG00000062031	Athl1	3.53175	6.67351	5.5842	0.793394	0.39574
ENSMUSG00000026192	Atic	4.10141	6.74363	6.75524	7.40738	1.64805
ENSMUSG00000034218	Atm	1.57814	2.97414	2.93692	3.4806	1.73792
ENSMUSG00000037400	Atp11b	23.0921	21.1849	29.2046	38.9946	1.66007
ENSMUSG00000036622	Atp13a2	54.437	44.9004	38.3238	26.5505	0.49697
ENSMUSG00000038094	Atp13a4	0.00731497	0.0591372	0.596239	1.84474	2.82408
ENSMUSG00000007097	Atp1a2	2.23192	5.02043	4.15414	0.889865	0.584751
ENSMUSG00000041329	Atp1b2	385.767	148.299	205.945	210.581	0.547051
ENSMUSG00000030730	Atp2a1	0.711778	0.599167	1.10329	1.993	1.74847
ENSMUSG00000016252	Atp5e	30.7549	65.3093	6.3677	4.51851	0.173785
ENSMUSG00000006057	Atp5g1	7.53895	6.63972	3.12559	3.44967	0.521102
ENSMUSG00000031007	Atp6ap2	36.7977	58.3993	61.7807	62.9236	1.6912
ENSMUSG00000038023	Atp6v0a2	10.2952	13.875	8.49766	6.24542	0.641461
ENSMUSG00000039347	Atp6v0e2	186.335	166.546	136.425	103.163	0.556027
ENSMUSG00000024403	Atp6v1g2	44.986	51.7504	51.0826	23.9615	0.542807
ENSMUSG00000033793	Atp6v1h	32.3769	43.0776	40.6687	50.7326	1.54995
ENSMUSG00000006567	Atp7b	5.65789	0.909386	1.24572	1.65908	0.399387
ENSMUSG00000060671	Atp8b2	7.03292	8.08935	10.3906	15.1942	2.01598
ENSMUSG00000032637	Atxn2l	83.6951	75.9885	84.7435	158.408	1.88214
ENSMUSG00000078584	AU022252	3.79904	3.94701	3.35399	1.92164	0.608797
ENSMUSG00000078435	AU041133	2.05413	2.77222	1.89668	4.41517	1.77306
ENSMUSG00000029787	Avl9	9.30534	10.0383	11.4878	17.9826	1.84201
ENSMUSG00000078349	AW011738	3.0849	0.4908	0.325425	0.3504	0.330583
ENSMUSG00000075010	AW112010	0	0.0207404	1.31692	1.17126	2.17126
ENSMUSG00000041935	AW549877	45.0923	18.8718	31.9886	79.2419	1.74089
ENSMUSG00000071649	B3gat3	64.5998	88.0262	84.154	37.7926	0.591353
ENSMUSG00000069920	B3gnt9-ps	3.69395	4.83634	4.63059	6.54402	1.60718
ENSMUSG00000006731	B4galnt1	12.2212	20.949	18.1609	5.62907	0.501398
ENSMUSG00000028541	B4galt2	34.0185	24.4258	23.0076	19.7835	0.593503
ENSMUSG00000017929	B4galt5	4.69756	11.5386	19.3165	8.66592	1.6965
ENSMUSG00000056124	B4galt6	11.3199	17.9878	14.5278	4.22773	0.424333
ENSMUSG00000042742	B630005N14Rik	7.05303	6.45187	6.97672	12.4366	1.66851
ENSMUSG00000052364	B630019K06Rik	9.15305	14.2307	11.6375	4.29226	0.521248
ENSMUSG00000001039	B9d1	13.6841	7.04904	5.65636	6.41712	0.505112
ENSMUSG00000022296	Baalc	2.06606	2.53825	1.29914	0.460241	0.476259
ENSMUSG00000040605	Bace2	0.152009	2.38691	2.42547	0.945194	1.68852
ENSMUSG00000025612	Bach1	7.20247	6.8964	9.40775	14.9217	1.94108
ENSMUSG00000024959	Bad	13.7804	15.1599	14.4767	6.95683	0.538336
ENSMUSG00000042215	Bag2	3.02129	1.59319	1.38954	1.55271	0.6348
ENSMUSG00000030847	Bag3	17.7286	18.0915	19.6385	2.14263	0.167799
ENSMUSG00000024232	Bambi	1.4605	1.64353	2.23881	2.8317	1.55728
ENSMUSG00000034384	Barhl2	15.3313	23.7979	20.0627	7.37072	0.512556
ENSMUSG00000002083	Bbc3	14.4239	25.8304	46.8633	63.6961	4.19454
ENSMUSG00000006464	Bbs1	19.9698	10.099	7.83147	9.58681	0.50486
ENSMUSG00000035919	Bbs9	16.3338	3.31707	5.14138	9.6365	0.613629
ENSMUSG00000042380	BC003266	16.4567	14.7651	10.5121	9.73209	0.614784
ENSMUSG00000079065	BC005561	3.25677	4.53768	4.1787	5.7809	1.59297
ENSMUSG00000037750	BC017647	13.772	14.7628	12.5295	7.87437	0.600755
ENSMUSG00000040563	BC018242	52.4445	74.5837	67.8559	28.2395	0.5471
ENSMUSG00000073139	BC023829	37.8571	17.9152	20.1061	24.115	0.646342
ENSMUSG00000033488	BC026585	3.73266	6.47381	5.89655	1.921	0.617201
ENSMUSG00000044726	BC030476	1.74666	0.297279	1.05104	0.777628	0.647195
ENSMUSG00000037593	BC030499	2.57524	4.30847	3.13666	0.761692	0.492748
ENSMUSG00000049946	BC030500	1.96941	8.45758	5.44508	0.83947	0.619474
ENSMUSG00000038806	BC031781	11.6372	11.0975	12.8528	19.499	1.62212
ENSMUSG00000033722	BC034090	63.1833	33.1145	13.6022	34.8742	0.558934
ENSMUSG00000091964	BC037034	12.8213	23.2548	17.4598	7.97082	0.64906
ENSMUSG00000036948	BC037034	11.8761	21.5404	16.1727	7.38321	0.651069
ENSMUSG00000091402	BC048943	131.428	176.563	65.2966	54.231	0.417064
ENSMUSG00000072145	BC061237	4.68921	3.60703	4.96609	9.94958	1.92462
ENSMUSG00000064125	BC068157	8.97559	18.8521	12.5943	4.50405	0.551752
ENSMUSG00000028121	Bcar3	17.2793	5.58547	3.60679	5.85625	0.375083
ENSMUSG00000030268	Bcat1	17.1457	22.8061	16.4933	10.1148	0.612531
ENSMUSG00000063382	Bcl9l	16.0874	11.0894	14.9954	8.65989	0.565322
ENSMUSG00000046598	Bdh1	18.3305	19.1306	13.3635	9.51541	0.543982
ENSMUSG00000028167	Bdh2	2.39868	1.56257	1.7384	0.847583	0.543618
ENSMUSG00000021070	Bdkrb2	0.520059	0.568546	2.4269	1.82955	1.86148
ENSMUSG00000040867	Begain	55.7639	58.611	83.3701	26.3021	0.480977
ENSMUSG00000092060	Bend4	3.851	2.6745	5.56599	10.18	2.30468
ENSMUSG00000032556	Bfsp2	3.61554	6.17196	0.683752	0.375385	0.29799
ENSMUSG00000025128	Bhlhe22	31.8722	63.4512	27.7722	11.5181	0.380812
ENSMUSG00000030103	Bhlhe40	10.0234	8.99551	20.5978	25.8567	2.43634
ENSMUSG00000030256	Bhlhe41	13.1292	6.0936	11.155	30.7369	2.24619
ENSMUSG00000032000	Birc3	0.102475	0.0448678	0.944207	1.84432	2.57994
ENSMUSG00000067787	Blcap	40.3169	57.8471	46.5981	18.5334	0.47277
ENSMUSG00000030528	Blm	1.73777	1.77376	1.67959	3.2486	1.55185
ENSMUSG00000090247	Bloc1s1	19.2818	17.4116	13.7146	11.4224	0.612492
ENSMUSG00000026577	Blzf1	6.6866	7.21125	7.30279	14.3391	1.99556
ENSMUSG00000040093	Bmf	8.84428	2.07043	6.8671	4.90616	0.599958
ENSMUSG00000022098	Bmp1	35.7647	81.654	104.809	18.6721	0.53508
ENSMUSG00000023279	Bmp15	2.19139	0.21509	0.309786	0.962138	0.614823
ENSMUSG00000034663	Bmp2k	2.11728	3.13395	3.40166	3.89643	1.57074
ENSMUSG00000029335	Bmp3	2.63205	0.85888	1.89317	0.230273	0.338727
ENSMUSG00000052430	Bmpr1b	1.14671	1.34628	0.870214	0.166537	0.543406
ENSMUSG00000078566	Bnip3	12.7873	16.7618	16.0432	33.0945	2.4729
ENSMUSG00000026278	Bok	3.2718	0.896819	0.569439	1.61583	0.612349
ENSMUSG00000038871	Bpgm	17.2554	22.4287	14.9741	7.5101	0.466168
ENSMUSG00000002413	Braf	8.11018	7.65711	7.28846	14.3372	1.68353
ENSMUSG00000003778	Brd8	10.5042	11.0219	12.3853	18.2413	1.67254
ENSMUSG00000047843	Bri3	11.6568	19.667	23.1878	24.2041	1.99134
ENSMUSG00000022247	Brix1	6.58634	8.66431	6.2479	15.1685	2.13127
ENSMUSG00000012076	Brms1l	16.3265	22.7283	12.7035	7.45284	0.487855
ENSMUSG00000025418	Bsnd	4.25992	8.55659	8.54345	7.16459	1.55223
ENSMUSG00000046718	Bst2	1.91551	2.78407	9.179	13.0299	4.81216
ENSMUSG00000040565	Btaf1	7.32747	6.65592	6.20754	12.1913	1.58407
ENSMUSG00000000202	Btbd17	2.09721	4.61897	1.45842	0.38469	0.447077
ENSMUSG00000041702	Btbd7	7.79327	4.98063	6.72337	13.0613	1.59909
ENSMUSG00000021900	Btd	5.46294	8.01289	7.49419	2.99781	0.618575
ENSMUSG00000021660	Btf3	11.9889	12.7437	16.3005	29.6699	2.36124
ENSMUSG00000020423	Btg2	41.2961	32.3988	36.6954	23.4244	0.577462
ENSMUSG00000022863	Btg3	0.0834842	0.256581	0.460419	0.953983	1.80343
ENSMUSG00000090340	C030048H21Rik	7.13521	0.492294	0.489262	2.87795	0.476687
ENSMUSG00000079537	C030048H21Rik	5.46062	0.228985	1.01011	2.38533	0.523994
ENSMUSG00000042507	C130039O16Rik	4.31627	3.96001	6.67344	14.0835	2.83723
ENSMUSG00000073429	C130040N14Rik	4.87468	6.24608	9.8437	10.767	2.00301
ENSMUSG00000018446	C1qbp	24.0925	36.2402	30.4012	53.9718	2.19077
ENSMUSG00000045532	C1ql1	70.458	200.424	178.235	40.1389	0.575708
ENSMUSG00000036907	C1ql2	76.5362	239.634	137.296	33.7269	0.44788
ENSMUSG00000049630	C1ql3	20.8456	8.04274	9.88009	12.2046	0.604448
ENSMUSG00000040794	C1qtnf4	36.5322	41.9673	40.2865	22.9224	0.637384
ENSMUSG00000022440	C1qtnf6	12.5308	23.8992	23.5092	2.65989	0.270486
ENSMUSG00000078517	C230096C10Rik	11.9802	10.4082	10.0572	20.7714	1.67728
ENSMUSG00000045975	C2cd2	4.4518	2.57633	3.32923	2.03498	0.556693
ENSMUSG00000091956	C2cd4b	3.72278	6.73115	3.58983	0.729254	0.366152
ENSMUSG00000045912	C2cd4c	1.97081	0.924765	1.38596	0.884637	0.634384
ENSMUSG00000024164	C3	3.78583	3.48932	20.084	13.945	3.12277
ENSMUSG00000038990	Cables2	19.9063	10.2126	10.7916	12.0521	0.624314
ENSMUSG00000024842	Cabp4	65.7946	3.32616	7.73554	22.7702	0.35587
ENSMUSG00000005649	Cabp5	32.9237	39.1349	14.2564	20.4772	0.633103
ENSMUSG00000031142	Cacna1f	22.15	3.66937	4.61828	9.92926	0.472106
ENSMUSG00000020866	Cacna1g	21.0691	35.4343	37.0693	12.5475	0.613866
ENSMUSG00000024112	Cacna1h	29.9364	41.7654	41.8861	18.4347	0.628215
ENSMUSG00000066189	Cacng3	30.2611	96.1023	52.9325	47.2169	1.54239
ENSMUSG00000014226	Cacybp	25.2507	36.4923	29.8579	44.5703	1.73597
ENSMUSG00000005338	Cadm3	49.4583	90.9597	85.7158	28.9839	0.594231
ENSMUSG00000017978	Cadps2	4.25572	1.63995	2.31387	2.08707	0.587373
ENSMUSG00000003657	Calb2	54.5561	153.481	93.0357	22.8386	0.42909
ENSMUSG00000059588	Calcrl	0.243838	0.389654	0.845586	1.19374	1.76369
ENSMUSG00000029761	Cald1	4.80495	6.3402	11.2206	14.6002	2.68739
ENSMUSG00000032246	Calml4	9.44986	1.25852	2.8886	5.65562	0.63691
ENSMUSG00000024617	Camk2a	6.18115	5.41482	5.26102	3.45585	0.620493
ENSMUSG00000038128	Camk4	2.99845	4.96494	2.82633	1.31106	0.577988
ENSMUSG00000020785	Camkk1	20.7527	4.90247	9.37271	11.0193	0.552541
ENSMUSG00000029471	Camkk2	13.5269	8.51919	17.0107	7.44082	0.581046
ENSMUSG00000020368	Canx	68.5897	87.2644	90.612	110.155	1.5973
ENSMUSG00000021373	Cap2	5.64144	6.61549	4.30179	2.11298	0.468721
ENSMUSG00000056737	Capg	0.833452	1.09496	8.27045	4.91266	3.22488
ENSMUSG00000038526	Car14	27.2408	30.2565	30.8795	4.71246	0.202276
ENSMUSG00000027562	Car2	256.017	283.814	295.613	115.71	0.454094
ENSMUSG00000041261	Car8	3.46991	4.04553	3.73552	7.97748	2.00843
ENSMUSG00000033170	Card10	2.62886	3.00509	2.09952	0.768887	0.487449
ENSMUSG00000010755	Cars	17.0523	16.4845	16.509	45.2298	2.56089
ENSMUSG00000021647	Cartpt	288.538	942.732	783.564	84.6789	0.295916
ENSMUSG00000034471	Caskin2	6.68312	3.28534	4.94192	2.75176	0.488312
ENSMUSG00000025888	Casp1	0.211567	0.434301	0.796644	1.06698	1.70603
ENSMUSG00000031628	Casp3	9.19486	18.0887	33.5142	25.504	2.59974
ENSMUSG00000007122	Casq1	0.999366	1.91533	1.06155	0.305546	0.65298
ENSMUSG00000007655	Cav1	5.29207	10.7542	13.0247	2.27035	0.519757
ENSMUSG00000031654	Cbln1	14.4684	29.0058	17.5973	6.68082	0.496548
ENSMUSG00000090275	Cbln1	12.7294	28.8699	16.5678	5.98386	0.508677
ENSMUSG00000024647	Cbln2	13.6157	27.7323	19.523	5.47745	0.443184
ENSMUSG00000022947	Cbr3	4.48985	5.86554	6.10707	2.38353	0.616326
ENSMUSG00000024039	Cbs	5.50146	12.3675	7.5281	0.676658	0.25789
ENSMUSG00000039989	Cbx4	16.8829	22.3033	26.9575	47.5342	2.71401
ENSMUSG00000022428	Cby1	34.6181	31.188	23.7289	18.7105	0.553385
ENSMUSG00000040213	Ccbl2	0.909061	1.45881	1.97321	2.36038	1.76023
ENSMUSG00000020462	Ccdc104	21.751	22.269	13.2092	13.4574	0.635461
ENSMUSG00000035394	Ccdc11	0.638438	0.265752	0.321661	1.91615	1.77984
ENSMUSG00000038225	Ccdc111	1.09057	1.75823	2.3475	2.27444	1.56629
ENSMUSG00000007721	Ccdc124	61.6433	80.6618	60.6655	37.9093	0.621125
ENSMUSG00000044033	Ccdc141	2.0244	1.8818	1.29821	0.839108	0.608091
ENSMUSG00000028795	Ccdc28b	25.7884	16.5879	15.4806	13.9139	0.55673
ENSMUSG00000039983	Ccdc32	11.528	11.9963	10.506	7.12468	0.648523
ENSMUSG00000020024	Ccdc41	3.51118	7.71472	7.288	6.85272	1.74072
ENSMUSG00000003354	Ccdc65	6.29128	1.97621	1.59315	3.00131	0.548781
ENSMUSG00000091537	Ccdc72	228.42	79.6857	88.3123	121.375	0.533411
ENSMUSG00000033439	Ccdc76	2.27535	2.31151	2.7856	5.05685	1.84922
ENSMUSG00000041375	Ccdc9	15.6427	12.9189	13.1726	26.5758	1.65693
ENSMUSG00000030301	Ccdc91	7.64755	10.8115	4.19983	3.40643	0.509558
ENSMUSG00000050677	Ccdc96	2.55662	1.13321	1.15467	0.847967	0.519585
ENSMUSG00000032532	Cck	2.42122	2.50829	0.87746	5.30452	1.84277
ENSMUSG00000030898	Cckbr	20.8035	1.19169	5.08363	12.9119	0.638057
ENSMUSG00000035385	Ccl2	0.345488	0.521936	94.37	180.56	134.94
ENSMUSG00000000982	Ccl3	0	0.0104785	0.0266135	1.09332	2.09332
ENSMUSG00000035042	Ccl5	0.0682578	0.00836097	4.65054	5.22528	5.82751
ENSMUSG00000035373	Ccl7	0.027269	0.0601239	19.8133	31.3664	31.5072
ENSMUSG00000034165	Ccnd3	62.1906	77.5673	187.79	40.2134	0.652209
ENSMUSG00000020326	Ccng1	18.9163	28.5797	34.0036	33.9896	1.75684
ENSMUSG00000044707	Ccnjl	4.57506	7.46084	8.15877	2.10801	0.557485
ENSMUSG00000027829	Ccnl1	22.3925	11.5667	20.5355	44.4808	1.94425
ENSMUSG00000043953	Ccrl2	0.0724633	0.136946	4.99503	1.4117	2.24874
ENSMUSG00000007739	Cct4	42.6034	37.9645	38.8217	69.7657	1.62294
ENSMUSG00000028076	Cd1d1	1.18986	2.43295	2.14171	0.231804	0.562503
ENSMUSG00000047139	Cd24a	8.57797	25.5627	24.7318	4.05262	0.527526
ENSMUSG00000016496	Cd274	0.307556	0.372296	0.683846	5.69472	5.12002
ENSMUSG00000035914	Cd276	12.5411	7.50312	6.87569	5.54117	0.483062
ENSMUSG00000017652	Cd40	0.0384777	0.0353488	0.344155	2.13438	3.01825
ENSMUSG00000005087	Cd44	3.20792	7.78433	39.3841	25.3352	6.25849
ENSMUSG00000025351	Cd63	43.7803	90.3082	115.553	108.271	2.44015
ENSMUSG00000018774	Cd68	2.03307	3.37153	10.3308	32.5435	11.0592
ENSMUSG00000027215	Cd82	1.20297	1.23937	3.45984	3.2869	1.94596
ENSMUSG00000053977	Cd8a	1.12004	0.230795	0.0781569	0.2786	0.603102
ENSMUSG00000030342	Cd9	70.3737	77.0257	100.149	18.3195	0.270681
ENSMUSG00000020687	Cdc27	5.49558	7.85054	6.18136	9.38282	1.59844
ENSMUSG00000020870	Cdc34-ps	20.377	6.15453	3.94041	3.86868	0.227753
ENSMUSG00000049521	Cdc42ep1	5.57662	5.30787	9.94836	2.53377	0.537323
ENSMUSG00000063838	Cdc42ep5	2.96773	0.529701	0.435259	1.34736	0.591614
ENSMUSG00000026361	Cdc73	3.96199	4.06961	3.99251	6.75426	1.56273
ENSMUSG00000031673	Cdh11	10.9472	22.8821	15.1323	5.2098	0.519772
ENSMUSG00000031841	Cdh13	15.364	22.3941	43.0704	5.37709	0.389703
ENSMUSG00000040420	Cdh18	2.93775	2.07097	1.79731	1.31195	0.587124
ENSMUSG00000050840	Cdh20	10.6218	20.4305	24.8117	5.40369	0.551006
ENSMUSG00000059674	Cdh24	10.7851	25.6655	15.4501	4.70621	0.484187
ENSMUSG00000028926	Cdk14	4.99629	7.20333	5.89315	2.60473	0.601159
ENSMUSG00000038481	Cdk19	20.4602	15.7047	18.5429	12.2037	0.615263
ENSMUSG00000024856	Cdk2ap2	209.326	51.5689	88.7381	131.375	0.629379
ENSMUSG00000090071	Cdk5r2	197.579	46.9607	91.3001	89.781	0.457152
ENSMUSG00000031292	Cdkl5	17.7893	2.52039	5.14914	10.3636	0.604789
ENSMUSG00000023067	Cdkn1a	5.83154	10.7345	24.0449	28.4494	4.31079
ENSMUSG00000037664	Cdkn1c	35.5237	74.1509	41.854	13.6371	0.400756
ENSMUSG00000044303	Cdkn2a	0.102678	0.198948	1.69883	1.90387	2.63347
ENSMUSG00000073802	Cdkn2b	2.39123	5.62376	19.1859	18.0363	5.61338
ENSMUSG00000038119	Cdon	15.2804	19.1881	15.415	4.43556	0.333872
ENSMUSG00000030878	Cdr2	36.5167	6.83496	9.29897	15.6694	0.44432
ENSMUSG00000029330	Cds1	35.5197	2.40042	4.59059	15.7728	0.459282
ENSMUSG00000039518	Cdsn	0.623955	2.74245	3.41415	19.302	12.5016
ENSMUSG00000006585	Cdt1	2.37982	2.58506	6.20239	7.59258	2.54232
ENSMUSG00000014686	Ceacam16	7.25411	0.638195	6.9761	12.9851	1.69432
ENSMUSG00000056501	Cebpb	5.66394	14.5748	75.2002	98.7095	14.9625
ENSMUSG00000056216	Cebpg	8.12399	10.3768	13.2953	33.2915	3.75839
ENSMUSG00000071226	Cecr2	11.6082	2.75132	6.82774	24.0107	1.98368
ENSMUSG00000023031	Cela1	5.40617	5.80705	4.65753	1.51856	0.393146
ENSMUSG00000058579	Cela2a	0.114093	0.51709	1.47896	0.911991	1.71619
ENSMUSG00000068740	Celsr2	11.2058	15.7972	16.2142	6.03612	0.576456
ENSMUSG00000060240	Cend1	30.9794	38.6495	28.9825	18.9507	0.62386
ENSMUSG00000068267	Cenpb	37.5739	58.9259	47.9566	22.5229	0.609814
ENSMUSG00000024542	Cep192	1.89935	2.51523	2.62126	3.68666	1.61645
ENSMUSG00000038241	Cep250	9.07454	4.47561	3.50902	5.09808	0.605295
ENSMUSG00000019971	Cep290	18.1402	5.9412	8.5162	28.919	1.56315
ENSMUSG00000056267	Cep70	2.86487	3.59123	5.31205	7.29706	2.14679
ENSMUSG00000073542	Cep76	3.06036	2.58205	3.04585	5.3335	1.55984
ENSMUSG00000045031	Cetn4	1.19333	0.568778	1.2173	2.53924	1.61364
ENSMUSG00000062929	Cfl2	12.6449	18.5812	19.3701	20.9356	1.60761
ENSMUSG00000026031	Cflar	3.95806	2.9674	2.09495	1.67703	0.539936
ENSMUSG00000027313	Chac1	7.83234	18.3723	10.9962	67.1299	7.71368
ENSMUSG00000063765	Chadl	9.53626	2.72908	4.03396	3.16608	0.395404
ENSMUSG00000037938	Chchd5	13.1915	12.0003	16.8506	21.7971	1.60639
ENSMUSG00000018474	Chd3	40.864	75.2804	53.8687	22.6043	0.563833
ENSMUSG00000063870	Chd4	53.6856	58.7792	57.6139	30.4096	0.574367
ENSMUSG00000029521	Chek2	0.66101	0.735855	1.12499	2.07873	1.85353
ENSMUSG00000021194	Chga	89.7028	138.021	133.89	52.0784	0.58519
ENSMUSG00000064246	Chi3l1	5.03219	4.29379	22.5161	13.9761	2.4827
ENSMUSG00000025512	Chid1	6.45323	6.53628	6.07481	3.83442	0.648634
ENSMUSG00000025531	Chm	3.7285	4.70958	4.19869	6.50914	1.58806
ENSMUSG00000001774	Chordc1	15.5027	27.7198	17.9637	25.4356	1.60189
ENSMUSG00000031283	Chrdl1	7.22694	8.44479	14.0755	1.91594	0.354437
ENSMUSG00000046159	Chrm3	7.92897	5.96327	3.16405	1.62134	0.293577
ENSMUSG00000032303	Chrna3	5.34347	15.2615	9.00493	1.67535	0.421748
ENSMUSG00000027950	Chrnb2	13.0167	29.6851	19.6873	7.99882	0.642009
ENSMUSG00000027221	Chst1	11.993	19.2128	17.3699	5.87939	0.529469
ENSMUSG00000060402	Chst8	7.60216	4.7347	4.2681	3.71438	0.548046
ENSMUSG00000030538	Cib1	5.24773	7.74881	7.44106	2.44037	0.550658
ENSMUSG00000045193	Cirbp	128.861	86.5257	102.959	69.2432	0.540909
ENSMUSG00000041438	Cirh1a	9.34719	9.72967	10.2474	21.6845	2.19233
ENSMUSG00000078695	Cisd3	12.9534	10.3584	5.84902	5.37931	0.457187
ENSMUSG00000051159	Cited1	3.20041	3.81649	5.82289	1.5407	0.60487
ENSMUSG00000037725	Ckap2	0.604637	0.93504	1.17174	1.75266	1.71544
ENSMUSG00000001270	Ckb	490.377	727.118	527.248	270.342	0.552208
ENSMUSG00000030399	Ckm	4.89334	0.448125	1.15976	1.51321	0.42645
ENSMUSG00000000308	Ckmt1	33.9714	2.15456	4.15723	16.7385	0.507228
ENSMUSG00000028255	Clca3	1.25027	0.555157	0.639014	2.72106	1.65361
ENSMUSG00000040663	Clcf1	2.29426	4.01867	7.28304	4.24368	1.59176
ENSMUSG00000004319	Clcn3	19.1773	14.9453	14.9273	33.0328	1.68669
ENSMUSG00000046798	Cldn12	24.4556	24.0264	16.844	12.4052	0.526612
ENSMUSG00000091530	Cldn20	1.45617	1.83637	2.47102	3.28348	1.74397
ENSMUSG00000022715	Cldn26	2.11279	5.6631	1.29768	0.264051	0.406083
ENSMUSG00000018569	Cldn7	2.02391	0.0164816	0.088953	0.243769	0.411312
ENSMUSG00000004473	Clec11a	2.01976	1.70646	1.27934	0.734231	0.574294
ENSMUSG00000025784	Clec3b	2.41591	2.38364	0.566276	0.183142	0.346362
ENSMUSG00000037242	Clic4	7.02436	15.6342	21.7198	28.2085	3.63997
ENSMUSG00000006169	Clint1	7.37918	10.4403	9.89296	13.2976	1.70632
ENSMUSG00000024059	Clip4	20.6579	10.3687	17.7086	43.1054	2.03646
ENSMUSG00000026034	Clk1	17.554	15.5117	15.4228	29.1561	1.62532
ENSMUSG00000020385	Clk4	14.1221	16.0849	16.8763	29.622	2.02499
ENSMUSG00000021097	Clmn	3.41374	8.25535	2.0425	0.765006	0.399889
ENSMUSG00000032245	Cln6	14.2326	11.0472	15.0591	32.2155	2.18055
ENSMUSG00000043850	Clrn1	2.08684	2.6325	0.850955	0.0626777	0.34426
ENSMUSG00000039953	Clstn1	198.288	188.198	172.906	128.935	0.651999
ENSMUSG00000047126	Cltc	43.4408	44.8679	53.4054	70.3274	1.605
ENSMUSG00000057103	Cml1	10.9104	13.8597	6.50937	3.01757	0.337315
ENSMUSG00000031875	Cmtm3	6.68386	12.308	1.4255	1.36774	0.308145
ENSMUSG00000051578	Cmtm4	24.9472	23.2324	16.4595	10.3433	0.437169
ENSMUSG00000040759	Cmtm5	3.13457	4.59834	0.789432	0.0196671	0.24662
ENSMUSG00000030057	Cnbp	71.3111	66.931	65.2856	111.29	1.55288
ENSMUSG00000031789	Cngb1	65.3623	2.32936	6.64247	26.7539	0.418219
ENSMUSG00000024873	Cnih2	33.6996	52.6299	38.0114	15.6554	0.479988
ENSMUSG00000028841	Cnksr1	0.354434	0.45228	0.399867	1.11156	1.559
ENSMUSG00000004665	Cnn2	0.417316	0.212083	0.385344	1.50215	1.76541
ENSMUSG00000064105	Cnnm2	16.8116	10.0884	10.4279	10.6625	0.654769
ENSMUSG00000031601	Cnot7	15.3472	16.7922	15.3393	24.9834	1.58948
ENSMUSG00000006782	Cnp	23.7452	36.5308	38.2453	7.08218	0.326616
ENSMUSG00000036968	Cnpy4	4.67533	8.11018	4.64398	2.48687	0.61439
ENSMUSG00000044288	Cnr1	4.52171	7.63418	5.30053	2.35542	0.607677
ENSMUSG00000039419	Cntnap2	13.1514	19.7431	13.2768	6.26311	0.513244
ENSMUSG00000020173	Cobl	5.30351	9.63406	5.48645	1.46772	0.391484
ENSMUSG00000028339	Col15a1	1.65135	1.68394	1.64879	0.346768	0.507956
ENSMUSG00000029661	Col1a2	5.26144	11.2266	8.16696	1.31374	0.369522
ENSMUSG00000016356	Col20a1	13.729	7.36037	13.2414	25.708	1.81329
ENSMUSG00000063564	Col23a1	31.4919	79.1739	63.4181	18.5682	0.602249
ENSMUSG00000028197	Col24a1	1.67237	1.36496	0.272847	0.164271	0.435671
ENSMUSG00000022483	Col2a1	2.64428	1.82228	3.61064	0.910635	0.524283
ENSMUSG00000031274	Col4a5	4.00668	5.91209	7.53967	1.7039	0.540058
ENSMUSG00000031273	Col4a6	1.14235	2.2579	1.9158	0.375479	0.642042
ENSMUSG00000004098	Col5a3	1.9953	2.84565	9.81872	6.94613	2.65286
ENSMUSG00000025650	Col7a1	3.09467	1.52886	2.35798	6.33792	1.79206
ENSMUSG00000068196	Col8a1	2.91419	5.2735	1.48864	1.33531	0.596626
ENSMUSG00000026147	Col9a1	18.6612	29.2666	47.1798	1.83061	0.143969
ENSMUSG00000028626	Col9a2	14.8557	5.53948	8.85915	6.59743	0.47916
ENSMUSG00000027570	Col9a3	11.7943	22.6734	24.1134	5.20093	0.484664
ENSMUSG00000000326	Comt	17.8743	30.9459	23.538	10.3763	0.602742
ENSMUSG00000030754	Copb1	25.9845	23.679	28.1936	42.6764	1.61858
ENSMUSG00000032458	Copb2	35.8969	35.3743	37.9481	62.1223	1.71077
ENSMUSG00000027206	Cops2	15.9618	16.8537	15.9572	31.7207	1.92908
ENSMUSG00000019373	Cops3	18.2885	14.287	14.5635	29.4661	1.57949
ENSMUSG00000030707	Coro1a	3.9013	6.11308	6.58909	1.94143	0.600133
ENSMUSG00000009876	Cox4i2	0.776129	1.75198	1.8368	1.74211	1.54387
ENSMUSG00000041697	Cox6a1	400.243	441.722	345.312	259.249	0.648607
ENSMUSG00000030785	Cox6a2	0.84648	3.97667	3.95016	9.76229	5.82854
ENSMUSG00000014313	Cox6c	35.2591	35.6727	24.6609	20.9202	0.604544
ENSMUSG00000017778	Cox7c	8.90309	8.44525	10.8869	15.5959	1.67583
ENSMUSG00000003617	Cp	50.3854	54.784	35.8581	16.0561	0.331924
ENSMUSG00000025586	Cpeb1	3.17842	2.8989	4.21627	13.9167	3.56995
ENSMUSG00000020183	Cpm	5.9404	1.36063	2.14319	1.79076	0.402103
ENSMUSG00000034361	Cpne2	4.22097	4.46002	5.28453	1.43358	0.466116
ENSMUSG00000034796	Cpne7	0.561818	0.58203	0.789432	1.53403	1.62249
ENSMUSG00000034820	Cpsf7	27.1728	33.0571	26.6561	42.9201	1.55895
ENSMUSG00000027408	Cpxm1	4.14037	1.26405	1.8567	2.24011	0.630327
ENSMUSG00000063681	Crb1	24.2204	7.41854	9.49733	7.56518	0.339614
ENSMUSG00000035403	Crb2	16.4585	2.79335	6.8435	5.86504	0.39322
ENSMUSG00000044279	Crb3	13.3443	12.8147	15.4133	7.54634	0.5958
ENSMUSG00000005362	Crbn	8.31061	8.68521	7.86269	14.3736	1.6512
ENSMUSG00000028466	Creb3	22.1924	25.088	23.712	36.7921	1.6295
ENSMUSG00000027230	Creb3l1	1.87245	2.7861	3.21041	5.01576	2.09429
ENSMUSG00000038648	Creb3l2	14.6491	15.1549	21.2145	2.62584	0.231696
ENSMUSG00000053007	Creb5	0.639889	0.900937	1.03003	2.77659	2.30295
ENSMUSG00000040713	Creg1	8.04066	12.8656	14.6335	14.0254	1.66198
ENSMUSG00000049796	Crh	0.628799	3.64842	4.07719	2.23041	1.98331
ENSMUSG00000006360	Crip1	2.06154	7.26897	8.22309	0.931292	0.630824
ENSMUSG00000006356	Crip2	21.5993	24.5656	23.0317	8.3094	0.411933
ENSMUSG00000023968	Crip3	1.91122	2.02248	2.40742	0.533935	0.526905
ENSMUSG00000031825	Crispld2	5.24915	5.35158	30.0668	8.66638	1.54683
ENSMUSG00000027357	Crls1	7.75818	10.4553	8.04862	14.0124	1.7141
ENSMUSG00000032060	Cryab	19.8426	38.8457	28.136	8.58285	0.459773
ENSMUSG00000006546	Cryba2	3.84809	0.101005	0.863665	0.890909	0.390032
ENSMUSG00000030905	Crym	92.4779	131.793	158.506	17.0615	0.193216
ENSMUSG00000023044	Csad	12.3485	13.8666	10.508	6.32768	0.548952
ENSMUSG00000068823	Csde1	44.4883	48.3675	47.7766	101.06	2.24365
ENSMUSG00000014599	Csf1	1.34907	1.90672	9.98763	10.209	4.77168
ENSMUSG00000018916	Csf2	0.0409547	0	0.331271	2.93551	3.78067
ENSMUSG00000038067	Csf3	0.123666	0.0738464	10.936	7.44845	7.51865
ENSMUSG00000001622	Csn3	1.28625	0.135322	0.321599	0.347267	0.589292
ENSMUSG00000032482	Cspg5	79.6715	98.9566	101.311	33.2437	0.424483
ENSMUSG00000026421	Csrp1	11.4293	23.2548	23.8982	4.26837	0.423866
ENSMUSG00000005054	Cstb	19.7093	26.103	11.1289	12.4679	0.650332
ENSMUSG00000047409	Ctdspl	2.76631	5.42272	4.16354	1.35096	0.624209
ENSMUSG00000033411	Ctdspl2	3.22762	2.82677	2.90881	6.64408	1.80813
ENSMUSG00000019997	Ctgf	80.5058	65.3695	64.2689	3.39806	0.0539601
ENSMUSG00000028179	Cth	5.00939	8.78911	7.31929	11.7509	2.12183
ENSMUSG00000054196	Cthrc1	2.2728	3.12384	0.757585	0.22168	0.373283
ENSMUSG00000052928	Ctif	21.1419	16.2351	17.5805	13.4788	0.653908
ENSMUSG00000038816	Ctnnal1	4.76709	4.37106	5.51093	7.88666	1.54093
ENSMUSG00000028988	Ctnnbip1	17.88	28.7483	22.0543	6.49703	0.397088
ENSMUSG00000000416	Cttnbp2	4.55296	9.10248	9.58949	8.31558	1.67759
ENSMUSG00000048644	Ctxn1	26.2949	54.4611	48.3833	7.48408	0.310831
ENSMUSG00000018378	Cuedc1	39.1621	34.6046	29.8541	24.8436	0.64348
ENSMUSG00000029686	Cul1	26.781	23.7236	24.4023	45.4118	1.67063
ENSMUSG00000004364	Cul3	29.4401	23.6184	21.6179	56.3831	1.88512
ENSMUSG00000027014	Cwc22	8.88012	7.29589	13.114	15.487	1.66871
ENSMUSG00000025898	Cwf19l2	6.87931	6.05087	6.76351	12.4495	1.70694
ENSMUSG00000029380	Cxcl1	0.527154	0.345318	104.165	382.943	251.411
ENSMUSG00000034855	Cxcl10	0.287401	1.75844	45.58	10.7355	9.11566
ENSMUSG00000018920	Cxcl16	1.71718	3.78079	10.8981	5.74447	2.48216
ENSMUSG00000058427	Cxcl2	0.220812	0.179829	18.7762	152.531	125.762
ENSMUSG00000029379	Cxcl3	0	0.0159099	1.11122	2.13921	3.13921
ENSMUSG00000029371	Cxcl5	0.0197968	0.0678982	3.07944	7.26704	8.10656
ENSMUSG00000067924	Cxx1b	27.9375	45.3033	37.5094	17.913	0.653581
ENSMUSG00000051851	Cxx1c	33.9123	85.2459	59.4158	21.4068	0.641802
ENSMUSG00000024646	Cyb5	8.33236	11.7233	10.5592	5.1086	0.654561
ENSMUSG00000048796	Cyb561d1	6.4033	5.82026	4.92613	3.31536	0.582897
ENSMUSG00000031924	Cyb5b	19.9884	26.1339	21.0981	10.6284	0.554042
ENSMUSG00000057778	Cyb5d2	3.47832	2.47679	2.37631	1.60489	0.581667
ENSMUSG00000026456	Cyb5r1	7.37593	5.5734	8.87134	33.051	4.06534
ENSMUSG00000048065	Cyb5r2	0.0918087	0.783291	0.823335	1.19283	2.00844
ENSMUSG00000006519	Cyba	2.8816	1.66249	4.59894	7.71124	2.24424
ENSMUSG00000032323	Cyp11a1	1.05213	0.850134	0.470886	0.267528	0.617664
ENSMUSG00000024087	Cyp1b1	4.8723	14.3898	38.1409	8.43156	1.60611
ENSMUSG00000024987	Cyp26a1	24.1462	37.3666	120.729	12.3981	0.532806
ENSMUSG00000062432	Cyp26c1	2.46931	5.21013	6.383	0.276758	0.368014
ENSMUSG00000026170	Cyp27a1	1.43305	1.23583	1.82826	0.306068	0.536802
ENSMUSG00000061740	Cyp2d22	10.1803	7.73977	19.5178	3.62989	0.414112
ENSMUSG00000052914	Cyp2j6	4.35335	7.79498	8.1063	1.16874	0.405119
ENSMUSG00000027983	Cyp2u1	3.6451	2.88211	3.31894	1.80381	0.603606
ENSMUSG00000024055	Cyp4f13	8.99281	3.89757	2.5008	0.70782	0.170905
ENSMUSG00000073424	Cyp4f15	1.3496	2.7822	2.05467	0.0945864	0.46586
ENSMUSG00000039519	Cyp7b1	1.6992	1.81579	4.3106	6.32591	2.71411
ENSMUSG00000028195	Cyr61	4.51282	5.94866	8.70523	11.4565	2.25954
ENSMUSG00000038102	D030016E14Rik	14.51	11.6621	12.8159	23.4361	1.5755
ENSMUSG00000042834	D0H4S114	147.404	195.361	137.717	87.2627	0.594745
ENSMUSG00000037119	D15Ertd621e	10.1441	17.0498	15.3393	16.8023	1.59747
ENSMUSG00000022864	D16Ertd472e	6.29986	2.91874	3.88105	3.23461	0.580095
ENSMUSG00000007030	D17H6S56E-3	7.90797	1.87776	1.95919	1.56342	0.287767
ENSMUSG00000041360	D19Bwg1357e	7.35023	9.53122	7.4136	13.4944	1.73581
ENSMUSG00000047731	D19Wsu162e	17.9789	25.1195	23.1115	10.8788	0.625894
ENSMUSG00000091262	D430020J02Rik	0.280032	1.64647	4.70444	1.1069	1.64598
ENSMUSG00000032743	D430042O09Rik	26.4895	4.69545	6.62501	15.1086	0.585994
ENSMUSG00000052467	D630004N19Rik	2.44191	2.67695	0.940048	0.490717	0.433108
ENSMUSG00000091007	D630036H23Rik	2.405	2.03225	0.954235	1.20323	0.647057
ENSMUSG00000063455	D630045J12Rik	8.56567	7.44409	7.11537	4.90236	0.617036
ENSMUSG00000030347	D6Wsu163e	10.9554	11.4193	9.34583	17.4876	1.54638
ENSMUSG00000021206	D830046C22Rik	0.903103	0.864396	0.891884	1.93431	1.54186
ENSMUSG00000022150	Dab2	0.145775	0.237232	2.19353	2.92812	3.42835
ENSMUSG00000039952	Dag1	32.5244	41.6877	43.8947	14.2535	0.454997
ENSMUSG00000039206	Daglb	17.8808	15.7667	12.1404	10.3778	0.602613
ENSMUSG00000026989	Dapl1	16.2612	25.1553	13.8258	2.18707	0.184638
ENSMUSG00000037872	Darc	44.9676	83.3845	47.5496	14.4941	0.337066
ENSMUSG00000026385	Dbi	49.4067	101.602	88.6401	13.8008	0.293627
ENSMUSG00000034675	Dbn1	35.2616	65.8209	55.0927	18.1041	0.52684
ENSMUSG00000059824	Dbp	63.8698	52.1657	46.365	30.3372	0.483078
ENSMUSG00000022300	Dcaf13	11.2895	11.1705	9.2477	19.3786	1.6582
ENSMUSG00000035910	Dcdc2a	5.26155	9.24156	9.63926	2.90262	0.623267
ENSMUSG00000032500	Dclk3	1.0147	1.81733	3.30441	5.44737	3.20017
ENSMUSG00000025077	Dclre1a	2.72698	3.83383	3.24491	4.76096	1.54575
ENSMUSG00000022129	Dct	12.1259	36.6978	6.22083	3.21858	0.321393
ENSMUSG00000031562	Dctd	0.736452	2.80467	3.14381	2.57362	2.058
ENSMUSG00000031865	Dctn1	169.866	62.3354	78.2551	105.531	0.623477
ENSMUSG00000028194	Ddah1	23.7372	41.7932	38.2102	10.2032	0.452891
ENSMUSG00000078515	Ddi2	9.65684	9.0205	12.2202	15.8162	1.57797
ENSMUSG00000025408	Ddit3	45.785	40.8363	45.7343	193.28	4.15262
ENSMUSG00000059213	Ddn	1.11549	0.839138	1.73062	5.85209	3.23901
ENSMUSG00000003534	Ddr1	64.6376	95.3382	109.052	33.6619	0.52808
ENSMUSG00000053289	Ddx10	4.1594	5.36212	4.80948	7.29297	1.60735
ENSMUSG00000001674	Ddx18	3.65068	4.02781	3.05419	7.76803	1.88532
ENSMUSG00000000787	Ddx3x	46.9425	49.9236	46.528	79.9641	1.68877
ENSMUSG00000069045	Ddx3y	5.55006	7.18582	7.12409	14.925	2.43128
ENSMUSG00000020705	Ddx42	28.8788	34.0311	32.3147	46.4896	1.58941
ENSMUSG00000020076	Ddx50	18.7708	20.5449	19.8244	44.0674	2.2795
ENSMUSG00000032526	Deb1	25.8501	22.8709	24.4095	44.4315	1.69204
ENSMUSG00000021377	Dek	17.1714	22.1633	23.2164	30.8868	1.75477
ENSMUSG00000053641	Dennd4a	8.09488	6.951	8.19593	14.4634	1.70024
ENSMUSG00000009092	Derl3	1.75754	6.83096	4.75316	5.66758	2.41795
ENSMUSG00000038055	Dexi	22.1963	23.6462	25.3466	13.7371	0.63532
ENSMUSG00000003531	Dgcr6	16.402	18.5753	14.1404	8.53262	0.547789
ENSMUSG00000034731	Dgkh	2.48725	3.61339	4.89606	4.80121	1.66355
ENSMUSG00000034926	Dhcr24	17.2197	13.1019	13.26	2.98155	0.21853
ENSMUSG00000058454	Dhcr7	21.5452	10.9474	16.1002	11.4586	0.552603
ENSMUSG00000011382	Dhdh	11.7378	3.75139	3.73576	5.94839	0.545493
ENSMUSG00000023000	Dhh	2.47265	0.937505	0.672917	0.833059	0.527856
ENSMUSG00000029169	Dhx15	27.8603	33.4292	31.1581	46.8104	1.65662
ENSMUSG00000030986	Dhx32	25.4332	40.5154	34.2965	11.6484	0.478503
ENSMUSG00000018425	Dhx40	4.63428	6.45116	7.17869	10.4853	2.03846
ENSMUSG00000007682	Dio2	50.9953	77.8131	64.158	16.6216	0.338908
ENSMUSG00000075707	Dio3	1.02898	2.75858	6.27511	0.115549	0.549807
ENSMUSG00000033166	Dis3	5.21708	5.92825	6.12618	12.0786	2.10365
ENSMUSG00000032064	Dixdc1	13.504	4.4218	6.50465	7.94633	0.616819
ENSMUSG00000030772	Dkk3	290.13	493.853	529.087	100.841	0.349814
ENSMUSG00000022770	Dlg1	8.25586	5.86868	7.75539	13.7263	1.59102
ENSMUSG00000042388	Dlgap3	16.6005	18.0912	15.02	9.43211	0.592717
ENSMUSG00000078595	Dnahc7c	2.23065	1.90171	2.0819	0.832348	0.567177
ENSMUSG00000056752	Dnahc9	19.5883	0.800244	2.26262	6.18648	0.349056
ENSMUSG00000005483	Dnajb1	31.6544	21.6564	19.8785	50.1259	1.56567
ENSMUSG00000014905	Dnajb9	11.8816	20.6796	14.3357	24.5035	1.97983
ENSMUSG00000024350	Dnajc18	15.0455	14.3978	11.8514	9.36545	0.646003
ENSMUSG00000039763	Dnajc28	3.32053	2.37957	2.09468	1.65066	0.613504
ENSMUSG00000026825	Dnm1	106.717	78.3345	76.4686	53.0598	0.501871
ENSMUSG00000039756	Dnttip2	21.6378	13.2684	20.9633	62.1846	2.79111
ENSMUSG00000078440	Dohh	43.5622	19.5675	18.8898	25.3003	0.590192
ENSMUSG00000035711	Dok3	1.58944	1.66657	1.07468	0.619895	0.625576
ENSMUSG00000040631	Dok4	14.4568	20.7352	19.8262	8.24924	0.598392
ENSMUSG00000044716	Dok7	2.92663	2.00853	2.61815	5.26444	1.59538
ENSMUSG00000034973	Dopey1	8.27773	7.86727	7.5822	14.7643	1.69916
ENSMUSG00000035640	Dos	29.0606	43.9566	42.7838	16.0272	0.56643
ENSMUSG00000041035	Dpcd	39.6819	17.6047	16.771	24.5599	0.628288
ENSMUSG00000021221	Dpf3	4.35025	5.16471	4.08338	2.32189	0.620886
ENSMUSG00000025478	Dpysl4	29.1458	61.8565	59.6739	14.3296	0.508515
ENSMUSG00000021478	Drd1a	5.27478	13.1256	10.1756	11.009	1.91385
ENSMUSG00000025496	Drd4	331.102	13.4258	26.085	96.2951	0.292968
ENSMUSG00000026131	Dst	5.87285	9.63786	14.4599	11.3777	1.80096
ENSMUSG00000018648	Dusp14	5.46905	1.84053	2.86137	1.62023	0.405042
ENSMUSG00000047067	Dusp28	10.5843	8.27955	7.80025	5.40846	0.553202
ENSMUSG00000031530	Dusp4	10.2835	19.0733	36.6463	17.8034	1.66645
ENSMUSG00000034765	Dusp5	7.04383	7.40337	12.9998	17.1315	2.25409
ENSMUSG00000027203	Dut	9.58895	9.65515	7.28733	4.89013	0.556252
ENSMUSG00000029757	Dync1i1	9.65176	9.09746	6.611	5.55906	0.615772
ENSMUSG00000032435	Dync1li1	57.6872	34.7663	41.8589	97.5533	1.6793
ENSMUSG00000009013	Dynll1	29.9196	28.3535	19.1736	11.1567	0.393172
ENSMUSG00000092074	Dynlt1a	34.0001	37.9043	12.8854	11.0774	0.345067
ENSMUSG00000091454	Dynlt1b	28.4331	29.0228	16.2936	13.031	0.476708
ENSMUSG00000000579	Dynlt1c	5.42159	7.4485	1.73796	1.58184	0.402057
ENSMUSG00000079728	Dynlt1e	0.608991	0.805637	0.858887	1.78668	1.73194
ENSMUSG00000079732	Dynlt1f	37.9199	47.9503	15.4726	13.0524	0.36106
ENSMUSG00000055657	E030030I06Rik	2.01114	0.280648	0.356397	0.0603766	0.352151
ENSMUSG00000043439	E130012A19Rik	6.49918	4.17905	7.43858	2.94977	0.526695
ENSMUSG00000048747	E130114P18Rik	5.2311	11.3219	6.47647	0.827094	0.293222
ENSMUSG00000050666	E130203B14Rik	0.808834	1.16547	2.24238	0.110246	0.613791
ENSMUSG00000074210	E130208F15Rik	23.3361	18.7255	15.2689	13.865	0.610821
ENSMUSG00000027490	E2f1	1.8104	3.95094	1.53137	0.503527	0.534987
ENSMUSG00000021890	Eaf1	6.38061	7.57199	7.20097	11.1498	1.64619
ENSMUSG00000057098	Ebf1	2.97547	3.323	2.11465	1.36375	0.594584
ENSMUSG00000021928	Ebpl	66.6107	6.07497	12.4357	20.6015	0.319499
ENSMUSG00000022842	Ece2	4.46725	3.0098	3.13091	2.3988	0.621666
ENSMUSG00000026247	Ecel1	0.854978	2.80929	1.09793	3.56455	2.4607
ENSMUSG00000022122	Ednrb	49.6556	101.166	32.6745	8.87124	0.19487
ENSMUSG00000036499	Eea1	3.91393	5.26057	5.43216	10.1993	2.2791
ENSMUSG00000055762	Eef1d	10.1693	12.2297	11.1938	16.786	1.5924
ENSMUSG00000035064	Eef2k	1.47832	1.40683	1.77374	3.23378	1.70833
ENSMUSG00000073791	Efcab7	1.90892	1.19984	1.17023	3.62913	1.59136
ENSMUSG00000020467	Efemp1	10.2725	26.633	24.7193	2.19131	0.283106
ENSMUSG00000026255	Efhd1	3.14532	1.74506	1.92827	0.966991	0.474509
ENSMUSG00000031217	Efnb1	9.90569	23.196	18.2865	4.05181	0.463227
ENSMUSG00000042961	Egflam	44.2952	6.19726	12.1513	25.9961	0.596003
ENSMUSG00000020122	Egfr	1.37118	3.16781	4.31351	4.92219	2.49757
ENSMUSG00000031987	Egln1	37.4057	31.702	24.35	64.3695	1.70208
ENSMUSG00000035105	Egln3	4.37752	2.79813	2.28595	8.74088	1.81141
ENSMUSG00000038418	Egr1	26.1441	24.8201	24.2395	51.8644	1.94755
ENSMUSG00000037868	Egr2	0.167129	0.335423	3.43465	1.07733	1.77986
ENSMUSG00000074364	Ehd2	4.09226	6.90597	5.47422	1.65059	0.520514
ENSMUSG00000024065	Ehd3	16.8805	28.2333	21.6677	7.42539	0.471207
ENSMUSG00000057561	Eif1a	21.6452	12.8692	17.9147	37.9661	1.72072
ENSMUSG00000027810	Eif2a	3.87724	4.74009	4.34009	7.80687	1.80571
ENSMUSG00000031668	Eif2ak3	8.65169	7.73227	14.5721	36.7925	3.91563
ENSMUSG00000036698	Eif2c2	8.52921	6.23353	11.2794	16.7506	1.86276
ENSMUSG00000021116	Eif2s1	8.92624	11.7581	9.22605	14.5774	1.56931
ENSMUSG00000074656	Eif2s2	4.15024	7.20784	5.66913	10.3887	2.2113
ENSMUSG00000024991	Eif3a	27.0985	35.4991	38.7199	56.5804	2.04924
ENSMUSG00000030738	Eif3c	74.4562	61.5841	62.2432	158.835	2.11825
ENSMUSG00000022336	Eif3e	42.4377	34.3042	36.6246	77.7943	1.81396
ENSMUSG00000027170	Eif3m	7.01659	7.20219	6.58017	12.0607	1.62921
ENSMUSG00000058655	Eif4b	71.0405	65.4643	83.2183	141.218	1.97414
ENSMUSG00000031490	Eif4ebp1	7.74841	21.8541	26.4955	77.4934	8.97231
ENSMUSG00000021282	Eif5	34.1073	36.2827	29.4988	70.1414	2.0264
ENSMUSG00000048988	Elfn1	33.4783	1.60279	5.8981	21.2242	0.644586
ENSMUSG00000001542	Ell2	3.18025	3.8361	4.32369	6.66419	1.83343
ENSMUSG00000021364	Elovl2	7.73447	10.3645	12.0559	23.6669	2.82409
ENSMUSG00000032262	Elovl4	80.838	35.3478	68.9302	138.662	1.70657
ENSMUSG00000027167	Elp4	11.7763	27.7004	27.1924	4.91361	0.462858
ENSMUSG00000021728	Emb	5.96233	16.4165	6.10311	2.42576	0.492041
ENSMUSG00000029163	Emilin1	5.15984	6.42383	7.48888	2.56323	0.578462
ENSMUSG00000058070	Eml1	16.9782	2.64565	6.57827	10.2164	0.623891
ENSMUSG00000030208	Emp1	0.853334	1.91572	1.64975	2.67292	1.98179
ENSMUSG00000039095	En2	14.2807	3.61047	1.49854	4.0057	0.327583
ENSMUSG00000041773	Enc1	4.4772	14.4518	21.4929	10.4054	2.08234
ENSMUSG00000037419	Endod1	7.60325	10.5906	10.8869	4.49097	0.638244
ENSMUSG00000033857	Engase	7.38406	4.28113	4.18415	4.33358	0.636157
ENSMUSG00000022425	Enpp2	7.14142	24.3038	18.4606	1.72279	0.334437
ENSMUSG00000015085	Entpd2	2.46625	2.13287	2.79948	0.972828	0.569153
ENSMUSG00000021236	Entpd5	7.51051	10.0415	7.116	4.0703	0.59577
ENSMUSG00000026383	Epb4.1l5	13.9109	4.08455	6.34535	7.6149	0.577759
ENSMUSG00000045394	Epcam	0.144546	0.0236075	0.0549621	1.04537	1.78706
ENSMUSG00000028876	Epha10	5.14984	3.98541	5.05403	2.71456	0.604008
ENSMUSG00000005958	Ephb3	2.80108	4.74011	4.19939	0.653476	0.435002
ENSMUSG00000029711	Epo	2.7884	2.59397	4.82393	7.15929	2.15376
ENSMUSG00000026615	Eprs	19.6446	24.4422	24.4914	61.3285	3.01912
ENSMUSG00000021583	Erap1	2.62633	2.91421	4.34411	5.40493	1.76623
ENSMUSG00000062312	Erbb2	1.63295	2.26314	2.95224	0.720868	0.65359
ENSMUSG00000030172	Erc1	4.61997	9.91931	8.14198	2.0351	0.540057
ENSMUSG00000029377	Ereg	0.00528107	0	0.147867	1.05001	2.03924
ENSMUSG00000031527	Eri1	2.29331	3.58161	4.13794	4.55292	1.68612
ENSMUSG00000020715	Ern1	4.02615	2.5593	4.29519	7.84895	1.76058
ENSMUSG00000021831	Ero1l	7.90779	8.43618	11.4876	27.2255	3.16863
ENSMUSG00000057069	Ero1lb	2.42551	2.60289	4.91245	4.32202	1.55364
ENSMUSG00000045624	Esf1	5.01239	6.66215	5.20477	8.68213	1.61036
ENSMUSG00000028943	Espn	14.0265	17.2895	19.7688	2.93427	0.261822
ENSMUSG00000019768	Esr1	1.17852	1.06039	0.441163	0.241758	0.570001
ENSMUSG00000021255	Esrrb	15.7476	1.60664	3.16852	4.65384	0.337591
ENSMUSG00000021171	Esyt2	5.3157	6.12822	6.55485	9.16694	1.60979
ENSMUSG00000024360	Etf1	19.3558	26.261	23.9333	31.2294	1.5833
ENSMUSG00000032035	Ets1	0.187066	0.41245	0.760266	2.95772	3.33403
ENSMUSG00000022895	Ets2	5.9151	11.4127	22.9655	12.399	1.93765
ENSMUSG00000004151	Etv1	2.12157	5.58	4.16096	0.699329	0.544383
ENSMUSG00000009079	Ewsr1	39.3328	31.6251	32.4822	64.2606	1.61805
ENSMUSG00000043251	Exoc3l	5.41033	2.79659	5.21282	3.11884	0.642531
ENSMUSG00000027752	Exosc8	4.22483	4.52504	3.60658	7.21083	1.5715
ENSMUSG00000028838	Extl1	0.476371	1.00031	1.57376	2.06631	2.07692
ENSMUSG00000025932	Eya1	0.27478	0.361671	0.650466	2.86544	3.03224
ENSMUSG00000006920	Ezh1	8.56232	6.37484	9.87238	13.9813	1.5667
ENSMUSG00000021678	F2rl1	1.79245	3.31379	5.23342	0.64895	0.590503
ENSMUSG00000010663	Fads1	38.8722	43.9183	43.3171	23.5382	0.615422
ENSMUSG00000024665	Fads2	84.6252	58.7938	59.7519	25.8672	0.313777
ENSMUSG00000010517	Faf1	8.50455	7.84845	8.91609	15.0063	1.68406
ENSMUSG00000045316	Fahd1	6.73749	6.82854	3.64397	3.71249	0.609047
ENSMUSG00000027371	Fahd2a	14.5716	12.2071	12.1089	7.97879	0.576612
ENSMUSG00000023011	Faim2	27.6728	21.178	19.0847	15.3232	0.569291
ENSMUSG00000039157	Fam102a	13.1195	15.9234	14.4913	6.14589	0.506099
ENSMUSG00000026655	Fam107b	11.9033	4.38864	6.57747	25.07	2.02041
ENSMUSG00000035184	Fam124a	2.62249	6.04814	5.06178	4.64221	1.55755
ENSMUSG00000028995	Fam126a	5.72724	14.5973	8.00435	2.61312	0.537087
ENSMUSG00000022270	Fam134b	5.35771	8.70375	10.589	12.0158	2.04725
ENSMUSG00000036501	Fam13b	11.1989	16.6677	12.4584	18.59	1.60588
ENSMUSG00000070044	Fam149a	12.6528	1.45189	3.29722	6.94739	0.582107
ENSMUSG00000034871	Fam151a	2.61815	3.02195	3.33935	0.489386	0.411643
ENSMUSG00000034334	Fam151b	3.15538	2.17954	2.16259	5.4954	1.56313
ENSMUSG00000079157	Fam155a	20.5865	36.1339	19.8024	11.4791	0.5781
ENSMUSG00000049811	Fam161a	64.7918	6.36047	12.6532	31.9109	0.500229
ENSMUSG00000015484	Fam163a	4.05678	6.70532	4.55034	1.88157	0.569841
ENSMUSG00000009216	Fam163b	2.35477	2.0697	3.05892	5.59347	1.9654
ENSMUSG00000045064	Fam164c	2.92647	1.02436	0.98018	1.42356	0.617238
ENSMUSG00000026969	Fam166a	9.78544	11.2015	7.13054	3.09284	0.379478
ENSMUSG00000039065	Fam173b	4.87741	3.5587	2.4601	2.79427	0.645568
ENSMUSG00000047221	Fam185a	1.42756	1.65931	3.9997	3.54755	1.8733
ENSMUSG00000050908	Fam18a	17.5934	11.5133	8.59125	7.71633	0.468787
ENSMUSG00000055865	Fam19a3	9.63281	25.4024	17.3626	5.89197	0.648179
ENSMUSG00000046500	Fam19a4	1.85191	2.01583	3.28398	0.182015	0.414465
ENSMUSG00000025854	Fam20c	4.10937	5.45873	7.59585	11.1608	2.3801
ENSMUSG00000014444	Fam38a	1.04342	1.03029	5.19038	8.2992	4.55081
ENSMUSG00000031399	Fam3a	18.8804	14.0634	12.8345	9.11679	0.508884
ENSMUSG00000046546	Fam43a	6.96829	10.7673	10.9288	3.88032	0.612468
ENSMUSG00000078235	Fam43b	6.92094	8.59622	7.66948	3.06033	0.512607
ENSMUSG00000046694	Fam46b	0.807036	0.554522	4.2207	2.07258	1.70034
ENSMUSG00000044468	Fam46c	2.53462	0.934696	0.347734	0.17701	0.332995
ENSMUSG00000030956	Fam53b	16.8378	3.91513	5.22258	6.29518	0.408973
ENSMUSG00000058966	Fam57b	415.436	94.6782	132.207	212.721	0.513215
ENSMUSG00000049489	Fam58b	20.6905	14.642	12.5349	11.7965	0.589959
ENSMUSG00000074577	Fam65c	0.0720535	0.0548467	0.177728	1.60918	2.43382
ENSMUSG00000029270	Fam69a	8.8669	21.3541	16.5689	5.10806	0.619045
ENSMUSG00000047992	Fam69c	3.03186	5.59023	5.1654	0.509209	0.374321
ENSMUSG00000051113	Fam71e1	19.0432	15.0734	10.9839	6.1423	0.356346
ENSMUSG00000079652	Fam71f2	1.5235	0.503231	2.18877	4.29663	2.09892
ENSMUSG00000050592	Fam78a	15.9202	4.04216	3.9335	8.01663	0.532892
ENSMUSG00000024939	Fam89b	32.6011	60.4413	46.1086	12.9472	0.415081
ENSMUSG00000026245	Farsb	16.4623	17.8922	14.7848	26.3007	1.56341
ENSMUSG00000024778	Fas	0.0424479	0.115874	1.31303	0.891669	1.81464
ENSMUSG00000025153	Fasn	27.4323	29.6987	23.5994	12.7838	0.484793
ENSMUSG00000079043	Fastkd5	2.06109	2.27884	2.12987	3.97758	1.62608
ENSMUSG00000038274	Fau	10.2788	11.818	15.0442	17.5909	1.6483
ENSMUSG00000064080	Fbln2	0.607769	1.52581	4.91434	3.3163	2.68465
ENSMUSG00000021186	Fbln5	10.9475	20.7844	3.6005	0.345117	0.112586
ENSMUSG00000025226	Fbxl15	11.059	17.9108	11.4255	5.79646	0.563602
ENSMUSG00000023965	Fbxl17	3.90519	4.78945	4.06153	2.15736	0.643677
ENSMUSG00000022124	Fbxl3	14.9683	13.7047	15.3843	24.7189	1.61062
ENSMUSG00000048232	Fbxo10	7.75499	9.75812	9.58021	4.45404	0.622964
ENSMUSG00000041556	Fbxo2	21.5542	16.8632	5.99074	4.37055	0.238118
ENSMUSG00000047648	Fbxo30	3.83935	4.80789	5.40931	7.52077	1.76072
ENSMUSG00000031811	Fbxo31	25.1807	27.3096	30.8871	40.1742	1.57269
ENSMUSG00000019773	Fbxo5	1.4558	2.16392	1.72003	3.52165	1.84121
ENSMUSG00000001786	Fbxo7	6.46262	9.6799	4.43179	3.84472	0.649198
ENSMUSG00000003420	Fcgrt	4.58718	3.75003	4.33993	2.20566	0.573752
ENSMUSG00000041685	Fcho2	6.5153	6.44263	7.95828	12.1433	1.74887
ENSMUSG00000059743	Fdps	13.6759	5.71557	4.95181	4.16638	0.352031
ENSMUSG00000032051	Fdx1	3.38692	3.49058	5.03405	5.90063	1.573
ENSMUSG00000037712	Fermt2	10.9446	13.5811	15.0623	19.0005	1.67444
ENSMUSG00000021743	Fezf2	4.26137	19.1362	10.5336	1.5439	0.483505
ENSMUSG00000031565	Fgfr1	7.08277	11.1327	23.5315	13.163	1.75225
ENSMUSG00000091895	Fgfr1	13.8345	17.9094	50.4424	27.3878	1.91363
ENSMUSG00000028573	Fggy	0.112416	0.320153	3.3994	1.85075	2.56266
ENSMUSG00000060579	Fhit	1.79457	3.41303	1.48348	0.191091	0.426216
ENSMUSG00000034295	Fhod3	10.4972	4.18543	4.67617	6.29019	0.634086
ENSMUSG00000074971	Fibin	0.147798	0.131901	0.0394121	1.74847	2.39456
ENSMUSG00000038417	Fig4	12.8592	8.67348	6.80676	7.49343	0.612839
ENSMUSG00000034898	Filip1	0.874629	1.19459	1.57722	2.2171	1.71613
ENSMUSG00000075012	Fjx1	7.05715	15.0601	17.0023	3.35029	0.539929
ENSMUSG00000032633	Flcn	53.8178	21.0729	28.1545	92.6331	1.70808
ENSMUSG00000025278	Flnb	5.75586	7.29268	10.0642	10.5257	1.70603
ENSMUSG00000029648	Flt1	2.59572	1.16278	0.953033	0.327226	0.369113
ENSMUSG00000040097	Flywch1	39.9366	47.4542	31.5483	25.3099	0.642697
ENSMUSG00000023911	Flywch2	47.7969	35.0556	28.9415	19.6169	0.422504
ENSMUSG00000036053	Fmnl2	3.55546	8.2444	10.36	6.02455	1.54201
ENSMUSG00000023008	Fmnl3	1.31159	2.68883	3.67239	2.61199	1.56256
ENSMUSG00000041559	Fmod	3.16141	16.9174	7.53219	0.151471	0.276702
ENSMUSG00000026193	Fn1	6.58364	16.4302	22.2867	19.1344	2.65497
ENSMUSG00000039286	Fndc3b	2.68053	5.13127	6.55287	4.99353	1.62844
ENSMUSG00000035992	Fnip1	8.9892	7.91307	10.2001	24.814	2.58419
ENSMUSG00000001773	Folh1	1.43012	0.906179	0.381358	0.00566712	0.413834
ENSMUSG00000001827	Folr1	4.27911	4.89559	2.71132	0.529984	0.289818
ENSMUSG00000024912	Fosl1	2.66153	3.0987	3.57082	5.59405	1.8009
ENSMUSG00000029135	Fosl2	9.92145	11.6676	15.4522	5.94563	0.635962
ENSMUSG00000050295	Foxc1	3.69516	3.69542	4.95853	1.67051	0.568779
ENSMUSG00000042812	Foxf1a	0.384299	0.308713	1.20113	4.92454	4.27982
ENSMUSG00000055874	Foxi3	1.0998	1.45994	1.44022	0.0876191	0.517964
ENSMUSG00000034227	Foxj1	1.1908	1.71975	3.24092	0.24687	0.569138
ENSMUSG00000032998	Foxj3	5.30602	5.50079	5.15873	10.3498	1.79983
ENSMUSG00000016552	Foxred2	25.5038	10.7511	12.2216	15.8169	0.634508
ENSMUSG00000074676	Foxs1	0.324888	0.826531	1.72604	2.97015	2.99659
ENSMUSG00000034687	Fras1	1.18805	1.0408	0.364034	0.189587	0.543674
ENSMUSG00000035615	Frmpd1	41.088	5.22237	7.26373	19.8316	0.494953
ENSMUSG00000033386	Frrs1	0.670043	0.324947	0.357349	1.68641	1.60859
ENSMUSG00000027004	Frzb	2.05132	3.2855	4.85874	0.312067	0.43
ENSMUSG00000029581	Fscn1	75.6728	124.96	142.519	47.7098	0.635294
ENSMUSG00000025380	Fscn2	8.72665	0.608647	0.512064	1.64493	0.271926
ENSMUSG00000022816	Fstl1	6.23627	9.95721	26.1047	12.3481	1.84461
ENSMUSG00000024661	Fth1	579.444	655.284	663.013	900.712	1.55349
ENSMUSG00000050708	Ftl1	154.446	319.157	367.38	387.976	2.50232
ENSMUSG00000020706	Ftsj3	5.86159	7.03197	6.11858	10.1653	1.62722
ENSMUSG00000028673	Fuca1	16.8853	28.7421	27.3648	8.57323	0.535258
ENSMUSG00000039357	Fut11	6.0093	6.74719	8.56221	2.70582	0.528701
ENSMUSG00000036587	Fut7	0.190283	0.434265	0.257044	1.31428	1.94431
ENSMUSG00000021065	Fut8	10.8116	23.8119	13.719	5.69304	0.566647
ENSMUSG00000078766	Fut9	1.7677	1.76224	1.87851	0.760996	0.636267
ENSMUSG00000027680	Fxr1	19.7107	20.2044	25.9661	41.6522	2.05942
ENSMUSG00000036570	Fxyd1	28.4353	38.8194	45.2861	7.72054	0.296261
ENSMUSG00000057092	Fxyd3	2.15677	2.55267	1.41889	0.215394	0.385011
ENSMUSG00000044674	Fzd1	10.6741	19.7719	15.032	3.31343	0.369486
ENSMUSG00000045005	Fzd5	14.0418	23.9681	17.7123	5.39865	0.425391
ENSMUSG00000036904	Fzd8	4.58588	4.5746	5.52601	2.52358	0.630802
ENSMUSG00000049551	Fzd9	8.67794	9.88177	2.98276	0.982745	0.204873
ENSMUSG00000074203	G430095P16Rik	15.4503	12.7356	12.9073	7.17292	0.496825
ENSMUSG00000025579	Gaa	26.9549	29.7618	43.4485	43.6259	1.59635
ENSMUSG00000000560	Gabra2	5.48802	13.5867	11.0708	3.02113	0.619777
ENSMUSG00000074991	Gabrr3	4.05331	4.34691	1.74321	1.62526	0.519512
ENSMUSG00000015312	Gadd45b	21.8597	10.7654	116.913	163.15	7.18073
ENSMUSG00000021453	Gadd45g	9.28259	19.8713	17.0925	16.6936	1.72073
ENSMUSG00000024907	Gal	17.8391	57.5385	53.9855	5.28702	0.333723
ENSMUSG00000047658	Gal3st3	14.9406	15.3005	13.8938	8.98334	0.626284
ENSMUSG00000028671	Gale	11.207	14.1531	22.0245	5.14752	0.503608
ENSMUSG00000020520	Galnt10	13.1897	5.7269	3.97295	4.87635	0.414127
ENSMUSG00000060988	Galnt13	4.75165	6.29173	5.63941	2.51056	0.610357
ENSMUSG00000090035	Galnt4	5.62265	3.43521	2.99039	2.83497	0.579069
ENSMUSG00000037280	Galnt6	3.23039	0.476906	0.768883	0.548677	0.366084
ENSMUSG00000021903	Galntl2	3.06437	6.14488	7.84694	5.95471	1.71114
ENSMUSG00000020150	Gamt	3.76647	4.67473	4.57413	1.53663	0.532183
ENSMUSG00000062646	Ganc	3.47112	2.34372	1.89493	1.79207	0.624468
ENSMUSG00000047261	Gap43	31.1861	60.7287	66.7997	18.9967	0.621284
ENSMUSG00000028010	Gar1	8.17501	8.64468	7.51092	17.7765	2.04648
ENSMUSG00000029777	Gars	46.5044	57.1294	55.1486	168.187	3.56149
ENSMUSG00000052957	Gas1	21.5474	56.2644	106.487	11.4972	0.554264
ENSMUSG00000033066	Gas7	14.7584	19.9842	11.4161	7.00863	0.508213
ENSMUSG00000015944	Gatsl2	17.9984	25.4428	26.9008	7.53064	0.449019
ENSMUSG00000020424	Gatsl3	1.54035	1.17287	2.52558	0.471735	0.579343
ENSMUSG00000029432	Gbas	31.2189	23.6097	21.2051	19.6098	0.639682
ENSMUSG00000028270	Gbp2	0.555612	0.386014	4.67515	3.00263	2.57303
ENSMUSG00000040264	Gbp5	0.159969	0.0797074	3.6971	3.02871	3.47312
ENSMUSG00000079362	Gbp6	0.384801	0.180476	1.15775	2.09742	2.23673
ENSMUSG00000022974	Gcfc1	12.3469	20.6667	22.2791	30.3878	2.35169
ENSMUSG00000037580	Gch1	0.728083	1.57638	3.96699	4.56427	3.21991
ENSMUSG00000046814	Gchfr	0.0846608	0.373327	1.0588	0.82992	1.68709
ENSMUSG00000028124	Gclm	5.39153	10.125	9.25046	9.35656	1.62036
ENSMUSG00000091387	Gcnt4	3.40096	6.33865	4.43903	0.189867	0.270365
ENSMUSG00000038508	Gdf15	1.71603	1.57324	4.28743	15.5894	6.10797
ENSMUSG00000022144	Gdnf	0.0840335	0.0114371	0.113287	1.70758	2.49769
ENSMUSG00000030703	Gdpd3	4.00582	3.51631	15.4042	9.63816	2.12516
ENSMUSG00000028214	Gem	13.6464	14.7827	17.4986	7.0663	0.550737
ENSMUSG00000020932	Gfap	43.8844	159.638	89.3733	4.90029	0.131455
ENSMUSG00000013150	Gfod2	6.32333	8.45329	8.49192	3.04283	0.552049
ENSMUSG00000027316	Gfra4	8.08122	9.06461	8.48393	4.63396	0.620397
ENSMUSG00000053460	Ggcx	7.86101	11.5227	11.1953	18.4201	2.19164
ENSMUSG00000006345	Ggt1	1.04058	1.10127	0.863608	0.199963	0.588051
ENSMUSG00000027603	Ggt7	41.7785	36.2306	32.3991	21.9408	0.53627
ENSMUSG00000041028	Ghitm	81.9856	81.4329	62.941	160.205	1.94257
ENSMUSG00000031669	Gins3	1.63909	2.09981	1.19594	0.626419	0.61628
ENSMUSG00000050953	Gja1	10.6399	28.986	3.57821	2.928	0.337461
ENSMUSG00000046623	Gjb4	0	0.00555085	10.7921	3.80343	4.80343
ENSMUSG00000036395	Glb1l2	20.1645	0.818448	1.97335	3.63476	0.218988
ENSMUSG00000032252	Glce	4.80903	8.44122	8.45668	16.4614	3.00591
ENSMUSG00000024827	Gldc	12.5795	27.6054	43.0472	4.47792	0.403396
ENSMUSG00000056888	Glipr1	7.90028	12.5612	8.26202	12.7083	1.54021
ENSMUSG00000024026	Glo1	170.473	49.7604	48.4363	31.6262	0.19027
ENSMUSG00000049928	Glp2r	4.26145	2.1174	1.11483	2.25534	0.618716
ENSMUSG00000018589	Glra2	5.11738	13.1151	7.82755	2.93003	0.642436
ENSMUSG00000021591	Glrx	8.29852	7.09558	10.4885	17.4667	1.98598
ENSMUSG00000031068	Glrx3	11.2851	15.8586	16.552	19.94	1.7045
ENSMUSG00000044005	Gls2	0.924251	0.841007	1.42596	2.56481	1.85257
ENSMUSG00000032649	Glt25d2	3.28281	4.6136	3.03508	0.876605	0.438172
ENSMUSG00000011884	Gltp	8.88866	14.1755	13.6738	4.37835	0.54389
ENSMUSG00000026473	Glul	77.1114	97.4564	115.488	38.4724	0.505334
ENSMUSG00000057262	Gm10020	3.16095	2.5711	2.91701	5.76994	1.62702
ENSMUSG00000061062	Gm10093	25.6376	23.9578	23.598	11.3633	0.464131
ENSMUSG00000062093	Gm10110	10.0466	10.4675	10.0826	26.252	2.467
ENSMUSG00000062382	Gm10116	115.538	290.27	282.506	293.551	2.52751
ENSMUSG00000062611	Gm10119	77.4928	128.273	113.661	145.765	1.8698
ENSMUSG00000062813	Gm10121	0.573595	0.843123	1.28483	1.72314	1.73052
ENSMUSG00000066116	Gm10154	0	2.49846	0.099931	2.60285	3.60285
ENSMUSG00000069972	Gm10159	56.2622	84.5944	67.4183	91.6249	1.61756
ENSMUSG00000067085	Gm10197	90.9017	95.4399	106.139	157.514	1.72482
ENSMUSG00000057657	Gm10260	81.6493	98.1119	178.302	244.563	2.97114
ENSMUSG00000091449	Gm10269	17.2286	25.0716	20.2485	27.6283	1.57052
ENSMUSG00000070713	Gm10282	102.381	55.2652	46.7672	46.2747	0.457288
ENSMUSG00000092116	Gm10320	24.9925	38.6705	21.3917	15.3345	0.628433
ENSMUSG00000071591	Gm10339	2.5102	1.52821	2.81487	4.45761	1.55479
ENSMUSG00000072381	Gm10355	9.53242	5.75312	4.79207	5.87235	0.652495
ENSMUSG00000072573	Gm10369	1.99779	2.87361	2.95667	0.894972	0.632123
ENSMUSG00000072612	Gm10382	1.78035	0.885327	0.925881	3.9493	1.7801
ENSMUSG00000073291	Gm10491	2.58661	3.66123	5.45413	5.15002	1.71471
ENSMUSG00000073439	Gm10506	37.5848	37.3125	40.2209	17.9677	0.491585
ENSMUSG00000073610	Gm10549	6.14017	0.998858	1.0193	1.30467	0.322775
ENSMUSG00000073875	Gm10595	4.33261	1.84648	5.79037	8.51225	1.78379
ENSMUSG00000073880	Gm10596	0.706877	0.606103	2.93584	2.95246	2.31561
ENSMUSG00000073882	Gm10597	4.07624	4.12632	9.11624	7.053	1.58641
ENSMUSG00000032719	Gm106	2.96082	2.56744	1.06826	0.248207	0.315139
ENSMUSG00000074075	Gm10621	1.59118	1.16563	1.43685	3.04676	1.56175
ENSMUSG00000074178	Gm10638	5.5994	6.47444	9.73118	12.9842	2.11901
ENSMUSG00000074219	Gm10644	22.8066	40.1728	33.2419	12.4231	0.56384
ENSMUSG00000074228	Gm10645	14.4982	10.486	21.0779	7.7071	0.561813
ENSMUSG00000074273	Gm10657	6.10149	2.05529	2.85719	2.32804	0.46864
ENSMUSG00000074414	Gm10691	1.76913	2.50829	1.58615	0.638729	0.591785
ENSMUSG00000074516	Gm10709	0	0	13.2108	4.77275	5.77275
ENSMUSG00000074674	Gm10742	7.75618	10.4167	7.19379	3.58107	0.523181
ENSMUSG00000074807	Gm10762	3.89425	7.46687	3.31069	1.98129	0.609141
ENSMUSG00000074822	Gm10766	7.48308	1.13957	1.82467	3.19772	0.494835
ENSMUSG00000085272	Gm1078	1.01116	0.406725	1.08721	2.32793	1.65473
ENSMUSG00000090378	Gm10925	0.183907	0.634221	2.82551	3.06435	3.43299
ENSMUSG00000078655	Gm10972	7.55049	5.54921	11.703	19.3995	2.38577
ENSMUSG00000078666	Gm10973	62.0271	35.7078	46.7831	109.583	1.75454
ENSMUSG00000078677	Gm10974	0	0	0.404483	1.64454	2.64454
ENSMUSG00000078860	Gm11006	0	0	0	1.52362	2.52362
ENSMUSG00000078939	Gm11016	129.917	138.792	158.416	55.5804	0.432184
ENSMUSG00000079061	Gm11042	1.45156	6.95972	2.0644	0.546446	0.630801
ENSMUSG00000079234	Gm11067	95.4598	160.382	206.879	45.4077	0.481109
ENSMUSG00000079255	Gm11074	62.9792	66.5667	91.5328	36.3773	0.58421
ENSMUSG00000079264	Gm11077	0.130015	0	0	0.925055	1.70357
ENSMUSG00000079333	Gm11096	0.8737	0.642123	0.951343	0.115118	0.595142
ENSMUSG00000079353	Gm11099	1.53281	0.492857	0.089412	0	0.394819
ENSMUSG00000079492	Gm11127	1.51955	1.12276	0.591556	0.423984	0.565174
ENSMUSG00000079496	Gm11129	2.42694	0.14864	0	0.959317	0.571739
ENSMUSG00000079546	Gm11146	1.59268	4.2641	3.1853	0.359744	0.524455
ENSMUSG00000079612	Gm11157	0.520059	2.07489	3.39765	1.35087	1.54657
ENSMUSG00000079624	Gm11160	23.3753	3.09796	5.27531	13.4809	0.594082
ENSMUSG00000079941	Gm11273	274.515	208.916	138.285	139.669	0.510567
ENSMUSG00000060198	Gm11353	6.88904	0.695873	0.624681	1.05826	0.260901
ENSMUSG00000075410	Gm11744	130.71	25.5054	33.0467	71.6666	0.551717
ENSMUSG00000078154	Gm12184	13.0888	19.233	11.9359	6.40619	0.525678
ENSMUSG00000070891	Gm12689	1.048	0.445919	0.463316	0.337941	0.653292
ENSMUSG00000038550	Gm129	4.24581	3.08494	4.26022	12.2424	2.52438
ENSMUSG00000041735	Gm13178	1.59324	0.268205	0	0.00703655	0.388332
ENSMUSG00000073878	Gm13304	0.822029	0.757582	2.55737	3.28024	2.34916
ENSMUSG00000073877	Gm13306	1.29251	0.625922	2.45005	2.62976	1.58331
ENSMUSG00000078186	Gm13821	6.82047	0.74956	3.09358	1.22621	0.284664
ENSMUSG00000090093	Gm14399	1.01067	1.21605	0.147263	0.148336	0.57112
ENSMUSG00000078870	Gm14410	0.956406	0.843489	2.52911	3.71565	2.41036
ENSMUSG00000072999	Gm15401	1.75642	1.9338	1.38415	0.248534	0.452955
ENSMUSG00000062961	Gm1568	6.29146	10.8985	6.3937	3.40075	0.603548
ENSMUSG00000081512	Gm15821	2.47308	3.17081	8.9041	4.35974	1.54323
ENSMUSG00000081650	Gm16181	12.1155	11.0276	9.77949	20.435	1.63433
ENSMUSG00000074046	Gm16378	5.24094	5.22417	4.93539	12.3677	2.14194
ENSMUSG00000072962	Gm16401	12.5447	1.61925	4.19131	7.20043	0.605436
ENSMUSG00000066667	Gm16432	2.11986	0.894961	0.342146	0.372974	0.440076
ENSMUSG00000078169	Gm16499	37.0661	31.2548	27.0268	5.88672	0.180915
ENSMUSG00000091429	Gm17093	3.00257	2.30963	3.17986	6.37085	1.84153
ENSMUSG00000091908	Gm17231	13.4393	2.98274	2.82933	3.39577	0.304432
ENSMUSG00000092157	Gm17268	0	0	1.23551	0.915711	1.91571
ENSMUSG00000092155	Gm17269	4.95501	3.15859	3.11452	0.199858	0.201487
ENSMUSG00000090290	Gm17296	2.89003	2.92826	5.79951	6.10683	1.82693
ENSMUSG00000090908	Gm17323	0	0	0	1.70061	2.70061
ENSMUSG00000091191	Gm17334	1.31248	0.796459	4.66381	4.90235	2.55239
ENSMUSG00000078197	Gm17374	12.9556	15.6596	11.1923	22.1771	1.66078
ENSMUSG00000090695	Gm17379	70.208	120.207	108.482	44.1971	0.634719
ENSMUSG00000090526	Gm17380	21.2001	5.98055	8.19434	8.97243	0.449207
ENSMUSG00000091658	Gm17405	2.70431	0	0.0970758	0.411136	0.380944
ENSMUSG00000091072	Gm17411	4.24715	1.78367	1.98196	0	0.19058
ENSMUSG00000092026	Gm17498	232.38	362.086	357.32	548.489	2.35448
ENSMUSG00000091428	Gm17507	81.3026	128.87	98.2488	211.29	2.57938
ENSMUSG00000091913	Gm17558	0	0	0	2.87795	3.87795
ENSMUSG00000092126	Gm17579	24.7548	18.5145	1.35906	3.45354	0.172921
ENSMUSG00000091109	Gm17622	14.319	9.45347	16.0822	29.7388	2.00659
ENSMUSG00000090756	Gm17635	3.44539	9.41207	3.76169	6.16704	1.61224
ENSMUSG00000090963	Gm17655	0.342627	0.566579	1.07925	1.11732	1.577
ENSMUSG00000091489	Gm17664	3.83202	6.33674	21.1012	32.2633	6.88394
ENSMUSG00000091716	Gm17676	63.5673	81.2944	91.998	40.7341	0.646366
ENSMUSG00000090870	Gm17722	17.1909	14.1208	13.9681	10.8723	0.65265
ENSMUSG00000078739	Gm1987	1.04431	0.416122	1.82017	2.6757	1.79801
ENSMUSG00000078736	Gm2023	1.1528	0.501658	2.166	3.14176	1.9239
ENSMUSG00000091938	Gm2442	1.03497	0.999059	4.00798	5.1046	2.99985
ENSMUSG00000079735	Gm2792	18.1166	22.4585	8.51825	6.94667	0.415694
ENSMUSG00000079730	Gm2833	11.8726	17.7283	5.25372	4.1759	0.402085
ENSMUSG00000078636	Gm3200	12.7197	7.53789	10.1218	7.41891	0.613638
ENSMUSG00000090716	Gm3371	2.93361	2.25659	3.10683	6.22454	1.83662
ENSMUSG00000078744	Gm3893	0.756918	0.697576	2.35481	2.98243	2.26671
ENSMUSG00000055676	Gm5069	1.3991	0.550425	0.368698	0.279771	0.533437
ENSMUSG00000058174	Gm5148	40.7034	41.4022	39.9383	80.843	1.9625
ENSMUSG00000084845	Gm5151	14.1218	20.6007	16.8162	8.52765	0.630062
ENSMUSG00000042962	Gm5436	9.86655	9.78937	3.76282	3.32175	0.397711
ENSMUSG00000062461	Gm5453	22.64	4.73777	14.0179	58.5105	2.51737
ENSMUSG00000047643	Gm5454	5.9898	9.8194	9.17717	1.62589	0.375675
ENSMUSG00000062358	Gm5619	0.11496	0.16898	26.5375	31.5161	29.1634
ENSMUSG00000092165	Gm5624	2.41167	1.8551	2.55407	5.11709	1.79299
ENSMUSG00000061848	Gm5805	87.9802	81.317	113.163	177.518	2.00627
ENSMUSG00000068262	Gm5879	4.10389	3.78411	0.0707845	0.086605	0.212897
ENSMUSG00000074034	Gm5921	5.70827	0.800833	0.577832	3.06394	0.60581
ENSMUSG00000079267	Gm5930	2.41443	1.85723	2.557	5.12295	1.79325
ENSMUSG00000073407	Gm6034	1.21719	0.919144	0.36827	0.216771	0.548791
ENSMUSG00000062588	Gm6104	13.1605	18.7322	17.6919	7.77517	0.619691
ENSMUSG00000057762	Gm6169	6.01904	3.97332	6.10655	10.4544	1.6319
ENSMUSG00000091139	Gm6190	9.21392	5.26806	5.13599	5.52165	0.638506
ENSMUSG00000091400	Gm6356	0.776981	1.74053	0.0928215	0.122849	0.631886
ENSMUSG00000087153	Gm6483	1.90992	1.96771	2.29625	4.03142	1.72906
ENSMUSG00000058607	Gm6635	4.76721	7.60185	13.0243	1.27909	0.39518
ENSMUSG00000074171	Gm6658	3.93806	1.39665	2.2651	1.33942	0.473754
ENSMUSG00000091561	Gm6665	20.0437	12.2759	19.6664	35.0433	1.71278
ENSMUSG00000091026	Gm6900	33.4572	25.0988	22.048	55.9269	1.65211
ENSMUSG00000091144	Gm6907	0.890628	0.331924	0.545315	2.03987	1.60786
ENSMUSG00000074634	Gm7120	10.146	15.6691	32.0418	52.6025	4.80914
ENSMUSG00000072829	Gm7292	2.21718	1.1697	9.02513	5.90052	2.1449
ENSMUSG00000044645	Gm7334	6.0333	8.69047	13.9344	16.0306	2.42143
ENSMUSG00000085720	Gm7854	5.38284	5.44249	5.48852	3.09933	0.642243
ENSMUSG00000091725	Gm8220	2.98767	2.29817	3.16408	6.33924	1.84048
ENSMUSG00000090379	Gm8229	3.00471	2.31128	3.18212	6.37539	1.84168
ENSMUSG00000091569	Gm8232	3.00685	2.31292	3.18439	6.37993	1.84183
ENSMUSG00000091122	Gm8247	3.00043	2.30799	3.17759	6.36631	1.84138
ENSMUSG00000071073	Gm88	18.6387	12.3646	11.7396	8.46542	0.481977
ENSMUSG00000091957	Gm8841	1.58479	1.97498	0.107182	0.0817084	0.41849
ENSMUSG00000060680	Gm8894	8.71784	12.9375	8.76237	5.01748	0.61922
ENSMUSG00000064081	Gm8973	5.40862	14.9829	11.3255	1.48009	0.386993
ENSMUSG00000059751	Gm9000	22.1846	27.4318	54.5595	34.7858	1.54352
ENSMUSG00000072476	Gm9008	1.55274	2.0423	0.0220914	0	0.391736
ENSMUSG00000090303	Gm9479	2.2119	2.40457	1.87086	4.66301	1.76313
ENSMUSG00000071691	Gm960	0.764808	1.33251	1.17803	2.13098	1.77412
ENSMUSG00000039098	Gm9767	5.02579	9.60762	8.02279	2.44614	0.571898
ENSMUSG00000043424	Gm9781	10.3515	15.9855	12.9717	17.2568	1.60831
ENSMUSG00000050621	Gm9846	172.708	218.653	209.608	362.22	2.09098
ENSMUSG00000051554	Gm9853	21.2496	19.565	13.1929	7.25605	0.371064
ENSMUSG00000052143	Gm9869	17.5322	5.20119	11.3618	5.87102	0.37076
ENSMUSG00000052558	Gm9884	3.69106	0.295576	0.750709	0.946756	0.414993
ENSMUSG00000052673	Gm9887	17.9395	26.1506	64.8331	50.8069	2.73538
ENSMUSG00000053178	Gm9897	1.45246	1.51081	1.91118	3.33809	1.76887
ENSMUSG00000053861	Gm9925	2.91685	2.45948	3.31324	1.23341	0.570204
ENSMUSG00000054061	Gm9934	4.07938	3.93817	5.31193	0.900481	0.374156
ENSMUSG00000029419	Gm996	12.4764	18.9456	16.7344	7.79148	0.65236
ENSMUSG00000056316	Gm9996	2.33258	3.51655	4.75597	1.1537	0.646257
ENSMUSG00000070284	Gmppb	18.2668	14.2778	9.31337	8.5775	0.4971
ENSMUSG00000000253	Gmpr	6.94033	8.71293	8.15546	1.6797	0.33748
ENSMUSG00000000149	Gna12	20.7075	37.2543	28.3768	12.19	0.607624
ENSMUSG00000020611	Gna13	6.86129	8.46155	15.3537	16.348	2.20676
ENSMUSG00000000001	Gnai3	13.2682	21.368	19.686	22.0743	1.61718
ENSMUSG00000034837	Gnat1	1192.19	11.6812	25.7066	62.8255	0.0534915
ENSMUSG00000009108	Gnat2	12.6315	4.00925	2.89623	4.26648	0.386347
ENSMUSG00000040009	Gnaz	78.5229	23.5441	28.8744	49.004	0.6288
ENSMUSG00000020372	Gnb2l1	43.7618	53.1344	50.6323	69.1787	1.56783
ENSMUSG00000032192	Gnb5	202.721	49.0697	67.5778	128.93	0.637784
ENSMUSG00000032766	Gng11	2.77995	2.64511	2.65249	1.20678	0.583811
ENSMUSG00000036402	Gng12	5.89803	8.76353	17.2742	13.6442	2.12295
ENSMUSG00000071658	Gng3	49.6631	71.7569	47.5332	29.4435	0.600901
ENSMUSG00000068523	Gng5	1.98641	2.32177	3.4324	3.97952	1.66739
ENSMUSG00000048240	Gng7	20.3511	16.7251	21.1451	10.668	0.546483
ENSMUSG00000063594	Gng8	2.68283	4.99041	9.47281	17.3334	4.97807
ENSMUSG00000029663	Gngt1	86.8286	5.03088	6.64721	28.4597	0.335423
ENSMUSG00000038811	Gngt2	7.13925	9.12126	2.10702	2.95308	0.485681
ENSMUSG00000028869	Gnl2	15.8496	12.3722	13.7521	25.9461	1.59921
ENSMUSG00000042354	Gnl3	7.4123	10.9294	11.7411	31.6972	3.88683
ENSMUSG00000037722	Gnpnat1	4.03783	6.08478	5.04802	7.24468	1.63655
ENSMUSG00000034109	Golim4	5.54518	4.91767	8.87243	9.14648	1.55022
ENSMUSG00000040124	Gorab	4.71847	6.14547	4.93601	8.4377	1.65039
ENSMUSG00000028850	Gpatch3	3.23554	2.46645	1.58318	1.70939	0.63968
ENSMUSG00000028069	Gpatch4	2.47087	8.03561	3.3842	5.80636	1.961
ENSMUSG00000034220	Gpc1	23.5954	42.4591	38.1265	14.1216	0.614814
ENSMUSG00000055653	Gpc3	13.7591	26.8038	25.7628	2.51633	0.238248
ENSMUSG00000036427	Gpi1	93.592	59.6859	71.7338	147.315	1.56794
ENSMUSG00000021340	Gpld1	12.7801	11.3366	10.0109	5.64428	0.482167
ENSMUSG00000029816	Gpnmb	2.65037	31.9738	46.3558	76.8283	21.3206
ENSMUSG00000025475	Gpr123	6.83136	12.8088	7.19715	3.08901	0.522134
ENSMUSG00000031486	Gpr124	5.36231	7.44706	14.0967	2.12588	0.491312
ENSMUSG00000024958	Gpr137	19.2937	24.8161	18.3348	10.1186	0.547884
ENSMUSG00000021306	Gpr137b	4.5508	9.14721	9.22522	12.1726	2.37309
ENSMUSG00000049092	Gpr137c	9.76945	2.28426	4.61856	5.55721	0.608871
ENSMUSG00000066197	Gpr139	1.06266	0.958854	2.09162	4.4916	2.66238
ENSMUSG00000043441	Gpr149	0.914349	1.14932	0.451647	0.102688	0.576012
ENSMUSG00000044724	Gpr152	7.61186	0.444446	0.541105	1.63817	0.306342
ENSMUSG00000042804	Gpr153	17.9842	36.3976	28.9674	6.18439	0.378441
ENSMUSG00000047875	Gpr157	2.79718	2.13604	3.8234	6.26042	1.91206
ENSMUSG00000070337	Gpr179	22.7982	11.2811	5.31547	12.4314	0.564388
ENSMUSG00000053647	Gpr30	0.504058	0.573098	2.18737	1.393	1.59103
ENSMUSG00000039904	Gpr37	37.986	59.0541	45.3949	11.1429	0.311469
ENSMUSG00000091735	Gpr62	15.0112	9.52335	7.84154	8.29165	0.580323
ENSMUSG00000008734	Gprc5b	9.55036	18.4584	15.0428	4.751	0.5451
ENSMUSG00000027883	Gpsm2	6.41951	3.44206	3.35908	3.57027	0.61598
ENSMUSG00000031700	Gpt2	3.81266	7.22146	6.53339	15.6459	3.45877
ENSMUSG00000063856	Gpx1	44.7165	82.2838	49.978	28.3072	0.641064
ENSMUSG00000018339	Gpx3	1.10237	4.75482	11.4804	2.93827	1.87326
ENSMUSG00000021760	Gpx8	9.04013	17.8701	18.6002	2.49838	0.34844
ENSMUSG00000001248	Gramd1a	29.5399	41.0451	64.0755	51.0694	1.70496
ENSMUSG00000074259	Gramd2	3.77208	0.0941529	1.07443	6.82915	1.64062
ENSMUSG00000042351	Grap2	5.29808	11.3663	8.27573	3.04563	0.642359
ENSMUSG00000020176	Grb10	20.0513	24.0568	10.263	8.19198	0.436647
ENSMUSG00000072772	Grcc10	49.4917	54.2639	41.2487	31.0784	0.63532
ENSMUSG00000074934	Grem1	0.139543	0.131583	0.756855	2.22091	2.82649
ENSMUSG00000050069	Grem2	1.28605	0.33435	0.827413	3.10542	1.79585
ENSMUSG00000031450	Grk1	161.177	10.9107	23.4335	88.8978	0.554319
ENSMUSG00000003228	Grk5	4.42371	5.9267	5.09165	1.65857	0.490176
ENSMUSG00000029198	Grpel1	11.3206	15.325	12.5707	19.0738	1.62929
ENSMUSG00000002930	Gsbs	3.59433	9.36121	5.34867	1.52011	0.548526
ENSMUSG00000071723	Gspt2	8.51516	8.44686	8.49189	5.16981	0.648418
ENSMUSG00000025934	Gsta3	1.31808	0.830331	0.893349	3.23149	1.82543
ENSMUSG00000029864	Gstk1	2.56003	4.28945	3.67166	1.07691	0.583396
ENSMUSG00000025068	Gsto1	6.29859	13.349	14.699	16.7018	2.42537
ENSMUSG00000001663	Gstt1	3.22348	1.39729	0.867202	0.406831	0.333097
ENSMUSG00000021033	Gstz1	17.9053	20.9485	13.8553	9.73915	0.56805
ENSMUSG00000006599	Gtf2h1	14.8926	14.4969	12.7038	29.8542	1.94142
ENSMUSG00000042535	Gtpbp1	79.1124	67.4106	61.0859	49.9662	0.636184
ENSMUSG00000021149	Gtpbp4	9.0026	12.4456	13.1341	25.5738	2.65669
ENSMUSG00000023982	Guca1a	39.008	4.46021	10.6728	24.8806	0.646884
ENSMUSG00000023979	Guca1b	66.4508	2.78266	13.4216	17.4773	0.273937
ENSMUSG00000020890	Gucy2e	52.3726	3.44992	11.6149	28.5188	0.553071
ENSMUSG00000042282	Gucy2f	3.81881	0.0741185	0.128008	1.36279	0.490327
ENSMUSG00000020444	Guk1	71.2444	35.1687	30.517	35.9895	0.512005
ENSMUSG00000025534	Gusb	2.98245	7.61532	6.17001	1.44277	0.613384
ENSMUSG00000030074	Gxylt2	0.163125	0.497537	1.46919	1.36697	2.03501
ENSMUSG00000003865	Gys1	3.89051	6.9522	6.65554	7.50527	1.73914
ENSMUSG00000054206	Gzmm	8.16868	1.18326	2.09814	39.7439	4.44381
ENSMUSG00000044927	H1fx	33.3196	49.0519	68.7088	17.3409	0.534416
ENSMUSG00000049932	H2afx	32.1682	28.9062	29.4372	18.4702	0.587014
ENSMUSG00000073411	H2-D1	56.8844	33.5735	65.4745	101.686	1.77399
ENSMUSG00000035929	H2-Q4	2.04737	2.27856	8.30396	5.64645	2.18105
ENSMUSG00000067212	H2-T23	1.91412	1.32152	2.04942	3.89768	1.68067
ENSMUSG00000075297	H60b	0.414161	0.555836	4.65532	1.43067	1.71881
ENSMUSG00000061046	Haghl	17.9211	28.5287	23.3362	10.9989	0.634156
ENSMUSG00000050440	Hamp	15.1003	16.3397	5.98056	6.60754	0.472509
ENSMUSG00000006930	Hap1	75.8326	122.677	133.139	47.3375	0.629127
ENSMUSG00000007594	Hapln4	1.18497	0.545427	0.989082	2.7017	1.69417
ENSMUSG00000027944	Hax1	10.7454	11.7167	11.3326	21.824	1.94323
ENSMUSG00000038422	Hdhd3	7.13959	10.1713	8.38718	4.03882	0.619051
ENSMUSG00000050244	Heatr1	2.83181	3.63202	2.7911	5.08231	1.58732
ENSMUSG00000035181	Heatr5a	12.5719	3.31052	2.93141	3.94369	0.36426
ENSMUSG00000073113	Heatr5b	2.40991	4.16875	1.30488	0.761097	0.516464
ENSMUSG00000022558	Heatr7a	4.98798	5.09614	8.5302	9.15764	1.69634
ENSMUSG00000042770	Hebp1	3.96294	6.02179	10.9903	8.95121	2.0051
ENSMUSG00000041180	Hectd2	1.29756	3.01869	3.53038	2.54891	1.54464
ENSMUSG00000075254	Heg1	12.5276	3.57928	4.79792	6.89573	0.583675
ENSMUSG00000047171	Helt	2.68391	0.115414	0.22651	0.496587	0.406249
ENSMUSG00000031209	Heph	2.52292	3.479	4.98739	0.669343	0.473852
ENSMUSG00000031770	Herpud1	22.0344	24.9053	25.6288	69.563	3.06337
ENSMUSG00000022528	Hes1	7.74728	11.2773	18.6095	1.68693	0.307173
ENSMUSG00000048001	Hes5	3.61315	2.71058	2.88228	1.20184	0.477297
ENSMUSG00000032523	Hhatl	2.34312	1.28945	0.0853414	0.862933	0.557243
ENSMUSG00000029776	Hibadh	28.9369	22.6265	26.4761	45.9657	1.56883
ENSMUSG00000021109	Hif1a	83.9506	58.918	74.0788	154.743	1.83334
ENSMUSG00000025868	Higd2a	87.7071	117.202	92.7748	43.4091	0.500626
ENSMUSG00000039959	Hip1	15.5068	18.141	33.3823	8.40288	0.569638
ENSMUSG00000042606	Hirip3	16.9798	9.26649	6.84813	10.0162	0.612698
ENSMUSG00000018102	Hist1h2bc	10.4761	9.44426	9.54205	3.87116	0.424461
ENSMUSG00000064220	Hist2h2aa2	7.50127	3.61055	4.16183	1.77756	0.326723
ENSMUSG00000063689	Hist2h2ab	1.33389	0.694408	1.34869	0.329536	0.569665
ENSMUSG00000068855	Hist2h2ac	2.18425	0.895267	1.25452	0.564521	0.491331
ENSMUSG00000050936	Hist2h2bb	9.13597	1.2749	4.80304	4.39978	0.532734
ENSMUSG00000068854	Hist2h2be	5.88196	4.63871	4.30612	2.51628	0.510942
ENSMUSG00000070392	Hist2h3c1	1.55595	1.30109	0.772665	0.420736	0.555853
ENSMUSG00000091405	Hist2h4	4.17018	0.748744	1.54669	1.14903	0.415659
ENSMUSG00000078851	Hist3h2a	25.6787	20.7722	19.8276	14.0224	0.563087
ENSMUSG00000056895	Hist3h2ba	43.4736	36.9738	30.2008	18.6046	0.440813
ENSMUSG00000068851	Hist4h4	0.910104	0.5917	0.130679	0.221381	0.639432
ENSMUSG00000000628	Hk2	6.19523	2.14749	2.07992	12.4062	1.8632
ENSMUSG00000020080	Hkdc1	7.94195	25.8673	17.9648	1.07503	0.232055
ENSMUSG00000002428	Hltf	9.75749	5.12637	5.46168	4.67867	0.52788
ENSMUSG00000066530	Hmg1l1	1.79037	1.44114	7.06585	4.19224	1.86077
ENSMUSG00000046711	Hmga1	16.305	21.5426	29.4981	38.6397	2.29065
ENSMUSG00000078249	Hmga1-rs1	42.2476	52.3206	73.7767	103.245	2.41042
ENSMUSG00000056758	Hmga2	0.84022	2.5803	4.61633	6.13626	3.87794
ENSMUSG00000015217	Hmgb3	13.3118	23.5263	17.2377	8.08892	0.635065
ENSMUSG00000021670	Hmgcr	24.6542	10.6634	10.7898	15.3712	0.638149
ENSMUSG00000040681	Hmgn1	240.21	81.003	82.5469	156.878	0.654527
ENSMUSG00000066456	Hmgn3	31.7709	44.3165	32.6131	13.3804	0.438815
ENSMUSG00000005413	Hmox1	5.21046	14.0659	15.2965	45.9979	7.56754
ENSMUSG00000067438	Hmx1	47.4365	81.6652	73.0068	19.6437	0.426202
ENSMUSG00000026986	Hnmt	2.75964	2.91296	1.12935	1.18111	0.58014
ENSMUSG00000057156	Homez	4.12667	2.99076	4.00506	2.1559	0.615586
ENSMUSG00000052566	Hook2	7.22797	6.25376	12.378	12.2332	1.60832
ENSMUSG00000059325	Hopx	49.2055	51.2694	56.8006	17.8188	0.374836
ENSMUSG00000031613	Hpgd	6.67727	7.7884	2.38962	2.23003	0.420727
ENSMUSG00000078774	Hps3	59.2868	19.2382	11.6491	15.4861	0.273462
ENSMUSG00000027615	Hps3	5.88353	3.14166	2.25067	2.84159	0.558084
ENSMUSG00000042328	Hps4	14.4213	10.273	16.7965	24.4332	1.64923
ENSMUSG00000014418	Hps5	6.16995	4.44419	5.23329	10.8596	1.65407
ENSMUSG00000030895	Hpx	0.665029	0.342132	0.558613	3.41148	2.64949
ENSMUSG00000039059	Hrh3	9.52224	5.67674	6.76831	5.15671	0.585114
ENSMUSG00000046607	Hrk	1.80935	0.680595	0.917481	3.78757	1.70415
ENSMUSG00000022323	Hrsp12	6.45626	6.00733	7.84271	3.49736	0.603165
ENSMUSG00000043510	Hscb	9.12316	10.838	14.0449	19.3475	2.00999
ENSMUSG00000029311	Hsd17b11	3.61923	7.60616	5.10116	1.7823	0.60233
ENSMUSG00000027195	Hsd17b12	18.3079	41.2631	49.0592	31.1278	1.66397
ENSMUSG00000031844	Hsd17b2	9.04416	24.5186	16.046	1.67955	0.266777
ENSMUSG00000021270	Hsp90aa1	112.419	57.9805	65.9159	184.643	1.63679
ENSMUSG00000020048	Hsp90b1	91.4627	90.2766	76.4573	147.484	1.60588
ENSMUSG00000091971	Hspa1a	8.93557	1.56361	4.19423	106.103	10.7797
ENSMUSG00000090877	Hspa1b	10.2727	1.42993	6.08066	176.638	15.7582
ENSMUSG00000026864	Hspa5	108.336	127.787	101.68	283.455	2.60166
ENSMUSG00000015656	Hspa8	7.25806	6.53363	5.6385	11.9494	1.5681
ENSMUSG00000024359	Hspa9	44.2609	45.5957	48.6501	171.342	3.80775
ENSMUSG00000036854	Hspb6	46.4117	5.429	13.5226	28.245	0.61683
ENSMUSG00000041548	Hspb8	0.78969	1.0949	0.465217	2.4042	1.90211
ENSMUSG00000025980	Hspd1	20.2634	32.3978	29.2826	34.7511	1.68134
ENSMUSG00000073676	Hspe1	9.45421	15.2199	16.465	32.1163	3.16774
ENSMUSG00000028763	Hspg2	1.03834	1.43736	3.64709	3.18064	2.051
ENSMUSG00000029657	Hsph1	14.1067	16.9843	16.5922	27.4451	1.88294
ENSMUSG00000049511	Htr1b	2.05041	3.46156	1.49732	0.529018	0.501249
ENSMUSG00000006205	Htra1	83.0151	58.5611	87.3076	35.8669	0.438813
ENSMUSG00000029096	Htra3	1.80986	2.44241	1.8868	0.142856	0.406731
ENSMUSG00000010051	Hyal1	6.39082	6.79217	7.23743	3.5407	0.614369
ENSMUSG00000010047	Hyal2	10.5751	14.6072	14.5975	5.14017	0.530464
ENSMUSG00000062054	Iah1	8.1082	10.5978	6.92768	4.85888	0.643253
ENSMUSG00000037851	Iars	13.5708	15.6999	14.5509	48.5932	3.40361
ENSMUSG00000037405	Icam1	0.206386	0.0821614	3.19433	5.17691	5.12018
ENSMUSG00000032174	Icam5	5.15665	7.74929	8.12839	2.93007	0.638345
ENSMUSG00000000732	Icosl	0.149869	0.251359	1.26605	2.72808	3.24218
ENSMUSG00000020644	Id2	8.77999	16.3501	10.7628	2.62415	0.370567
ENSMUSG00000007872	Id3	8.92115	23.2953	29.7992	5.18224	0.623137
ENSMUSG00000025950	Idh1	29.332	19.2986	23.1981	17.8444	0.621273
ENSMUSG00000003541	Ier3	50.6786	20.3314	112.628	90.0138	1.76115
ENSMUSG00000026535	Ifi202b	0.0608087	0.0178765	0.238365	1.63928	2.48799
ENSMUSG00000031838	Ifi30	3.87138	6.14317	6.56948	7.04272	1.65101
ENSMUSG00000025492	Ifitm3	2.84829	3.49303	14.7074	6.00905	1.82134
ENSMUSG00000001627	Ifrd1	7.2914	6.08224	6.46065	13.7761	1.7821
ENSMUSG00000032394	Igdcc3	3.30466	7.88203	5.39268	1.29808	0.533858
ENSMUSG00000020053	Igf1	1.77562	1.49188	0.903096	0.657917	0.597313
ENSMUSG00000033581	Igf2bp2	2.08899	2.68789	4.49542	13.9321	4.83397
ENSMUSG00000023830	Igf2r	4.60086	6.38517	10.8032	10.0829	1.97878
ENSMUSG00000020427	Igfbp3	0.788563	1.73865	2.8625	10.4296	6.39037
ENSMUSG00000017493	Igfbp4	15.2953	22.496	44.7809	8.0819	0.557333
ENSMUSG00000026185	Igfbp5	40.7374	137.3	35.6889	16.4641	0.418429
ENSMUSG00000036256	Igfbp7	24.5255	37.6314	30.5873	10.456	0.448805
ENSMUSG00000051985	Igfn1	1.35046	0.349251	0.164056	0.270257	0.54043
ENSMUSG00000004371	Il11	0.894234	0.261669	6.18996	3.01759	2.12096
ENSMUSG00000017057	Il13ra1	0.658509	0.423473	1.57765	2.53322	2.13036
ENSMUSG00000002897	Il17ra	1.95592	0.75413	1.59698	3.80368	1.6251
ENSMUSG00000040717	Il17rd	0.736666	1.30797	2.89813	1.71414	1.56285
ENSMUSG00000039217	Il18	3.46929	3.25864	1.52459	0.959317	0.438396
ENSMUSG00000016524	Il19	0	0	0.566276	2.01457	3.01457
ENSMUSG00000022514	Il1rap	3.01009	6.21534	11.6623	11.1023	3.01796
ENSMUSG00000040612	Ildr2	7.32363	15.4353	9.83347	1.11965	0.254654
ENSMUSG00000026127	Imp4	6.51611	7.99448	7.70171	12.7163	1.82492
ENSMUSG00000024525	Impa2	0.381356	0.618541	1.99441	1.16955	1.57059
ENSMUSG00000024423	Impact	19.4018	25.5413	21.7165	38.6737	1.94462
ENSMUSG00000003500	Impdh1	223.405	42.9666	72.9413	110.885	0.498585
ENSMUSG00000032343	Impg1	44.1478	1.1882	6.85119	22.1057	0.51178
ENSMUSG00000037679	Inf2	6.32958	11.3785	15.3404	3.25459	0.580468
ENSMUSG00000045969	Ing1	15.4322	14.9134	15.2306	7.90068	0.541661
ENSMUSG00000063049	Ing2	18.9413	7.09866	9.69665	11.874	0.645599
ENSMUSG00000026283	Ing5	2.83678	2.68435	2.06824	5.17384	1.60912
ENSMUSG00000032968	Inha	13.3943	27.2684	22.0237	8.22411	0.640818
ENSMUSG00000041324	Inhba	0.656378	0.251336	1.02444	1.93608	1.77259
ENSMUSG00000037035	Inhbb	1.64525	0.977143	2.45541	6.52358	2.84419
ENSMUSG00000034154	Ino80	5.59381	5.57824	3.9403	9.4711	1.58802
ENSMUSG00000026102	Inpp1	14.8545	6.40111	5.99465	8.4454	0.595756
ENSMUSG00000028894	Inpp5b	9.51652	10.2913	9.55604	15.245	1.54472
ENSMUSG00000026288	Inpp5d	2.41066	0.347373	0.718683	1.06532	0.605548
ENSMUSG00000042105	Inpp5f	19.8154	31.4177	37.7644	9.15972	0.488086
ENSMUSG00000045294	Insig1	21.9374	7.29878	9.0955	12.2837	0.579131
ENSMUSG00000028016	Ints12	2.14301	2.56933	2.47485	4.44363	1.73198
ENSMUSG00000024210	Ip6k3	1.69476	1.14118	6.07071	3.94455	1.83488
ENSMUSG00000078933	Ipo11	1.4251	2.99816	1.96673	2.91533	1.6145
ENSMUSG00000066232	Ipo7	24.7857	24.7671	25.7816	49.6259	1.96334
ENSMUSG00000022837	Iqcb1	3.11601	3.12747	3.58371	5.39475	1.55363
ENSMUSG00000040795	Iqcc	4.47744	4.79628	4.33872	2.33179	0.608275
ENSMUSG00000029601	Iqcd	13.834	2.65316	4.35451	5.60994	0.445594
ENSMUSG00000036555	Iqce	3.54031	2.96869	2.913	1.96605	0.653271
ENSMUSG00000018899	Irf1	2.571	2.34982	10.921	11.4459	3.48528
ENSMUSG00000051495	Irf2bp2	10.0654	14.6781	20.7504	24.4492	2.2999
ENSMUSG00000025498	Irf7	5.17341	0.623961	0.758656	1.58511	0.418749
ENSMUSG00000041515	Irf8	0.368428	0.410713	0.856758	1.14669	1.56873
ENSMUSG00000031734	Irx3	1.26211	2.86491	4.88567	3.0375	1.78483
ENSMUSG00000031737	Irx5	4.6207	6.25327	17.2078	8.91097	1.7633
ENSMUSG00000031738	Irx6	1.98067	1.88691	5.51249	3.83641	1.62259
ENSMUSG00000051243	Islr2	2.99321	27.4493	32.5026	6.08728	1.77483
ENSMUSG00000074766	Ism1	0.98677	1.16417	0.695919	0.190625	0.599277
ENSMUSG00000031703	Itfg1	30.6316	50.9751	38.1742	17.4684	0.583861
ENSMUSG00000024187	Itfg3	14.537	18.3011	23.164	6.70365	0.495827
ENSMUSG00000001507	Itga3	10.4412	4.57414	11.1908	17.0953	1.5816
ENSMUSG00000000555	Itga5	1.00259	1.35089	3.62189	2.61243	1.80388
ENSMUSG00000027111	Itga6	1.43882	1.46034	2.78401	2.83171	1.57113
ENSMUSG00000039115	Itga9	2.33591	5.24527	5.93474	1.08442	0.624845
ENSMUSG00000004939	Itgb1bp3	0.32645	0.0654337	0.0387776	1.281	1.71963
ENSMUSG00000022817	Itgb5	22.5701	28.1167	32.5193	13.3437	0.608553
ENSMUSG00000025321	Itgb8	8.87722	13.4709	17.8838	3.38719	0.444172
ENSMUSG00000020395	Itk	0.252939	0.272848	0.392183	1.06593	1.64887
ENSMUSG00000031239	Itm2a	21.4793	91.2972	74.1737	4.1288	0.228157
ENSMUSG00000079254	Itprip	0.266938	0.464874	1.66272	1.18131	1.72171
ENSMUSG00000073859	Itpripl2	0.175378	0.451126	0.0446407	1.12177	1.80518
ENSMUSG00000073858	Itpripl2	0.37355	0.509146	0.545146	3.15178	3.02267
ENSMUSG00000027332	Ivd	9.43929	6.87614	6.49165	4.91212	0.566333
ENSMUSG00000023150	Ivns1abp	31.6883	44.2248	54.9999	50.4335	1.57345
ENSMUSG00000024789	Jak2	7.42124	11.1765	14.0817	16.4627	2.07365
ENSMUSG00000063646	Jakmip1	1.5145	2.07929	1.52345	0.500537	0.596753
ENSMUSG00000053062	Jam2	29.0031	7.02732	9.53507	18.4366	0.647821
ENSMUSG00000042599	Jhdm1d	4.92471	5.00651	6.40645	12.2507	2.23651
ENSMUSG00000037876	Jmjd1c	16.7003	10.2675	14.3613	30.5598	1.78301
ENSMUSG00000075003	Jmjd1c	5.6261	3.77004	7.34442	10.8432	1.78735
ENSMUSG00000056962	Jmjd6	14.1595	14.2779	17.7108	24.084	1.65467
ENSMUSG00000021690	Jmy	10.7033	9.94734	12.6076	18.2695	1.64651
ENSMUSG00000038695	Josd2	13.5209	17.7977	16.8353	8.20321	0.63379
ENSMUSG00000025318	Jph3	8.12049	5.99874	4.05477	4.46899	0.599638
ENSMUSG00000022208	Jph4	11.6046	20.4308	15.5045	5.49541	0.51532
ENSMUSG00000022178	Jub	3.79811	4.76414	5.08552	2.11138	0.64846
ENSMUSG00000052684	Jun	51.9042	37.4194	57.4021	118.426	2.25741
ENSMUSG00000019794	Katna1	7.24251	5.10245	6.27439	12.198	1.60121
ENSMUSG00000059486	Kbtbd2	8.23039	10.0238	10.1131	19.2047	2.18893
ENSMUSG00000055239	Kcmf1	16.2089	19.559	19.2447	41.1854	2.45138
ENSMUSG00000028931	Kcnab2	74.3126	39.2031	35.4378	30.1643	0.413799
ENSMUSG00000058975	Kcnc1	17.1344	23.3093	19.0727	9.69984	0.590029
ENSMUSG00000062785	Kcnc3	23.8228	32.36	25.5911	7.62409	0.347426
ENSMUSG00000027895	Kcnc4	15.1078	10.8157	10.3046	5.40439	0.397596
ENSMUSG00000060882	Kcnd2	1.06626	0.641873	0.431302	0.170934	0.566692
ENSMUSG00000045246	Kcng4	38.804	20.6125	13.3532	16.9229	0.450279
ENSMUSG00000058248	Kcnh1	1.5589	5.14966	4.92314	3.06271	1.58768
ENSMUSG00000044708	Kcnj10	8.03692	9.87322	11.0055	0.146905	0.126913
ENSMUSG00000070561	Kcnj11	6.05552	7.31915	5.36001	3.04922	0.573908
ENSMUSG00000058743	Kcnj14	49.9836	4.29765	6.4773	12.6514	0.267761
ENSMUSG00000041695	Kcnj2	1.79346	1.65426	0.863144	0.563008	0.559524
ENSMUSG00000038026	Kcnj9	7.27749	16.6667	13.7932	3.87599	0.589066
ENSMUSG00000037624	Kcnk2	5.36705	6.08535	4.35835	3.05215	0.636426
ENSMUSG00000036760	Kcnk9	1.77052	1.48713	1.30679	0.756979	0.634168
ENSMUSG00000063142	Kcnma1	6.79019	12.3351	15.3537	17.1787	2.33354
ENSMUSG00000054934	Kcnmb4	4.7378	10.9604	7.11729	1.7117	0.472604
ENSMUSG00000016346	Kcnq2	5.85748	9.0185	7.55009	3.41712	0.644132
ENSMUSG00000040164	Kcns1	0.314107	0.562331	0.518668	1.47081	1.88022
ENSMUSG00000047298	Kcnv2	57.9609	2.44819	4.30028	19.3653	0.345404
ENSMUSG00000033287	Kctd17	21.7401	57.521	48.1801	5.73297	0.296083
ENSMUSG00000021752	Kctd6	4.52226	5.38145	6.25427	10.6059	2.10165
ENSMUSG00000053470	Kdm3a	12.3381	7.33286	8.81925	26.1694	2.03698
ENSMUSG00000038773	Kdm3b	29.0969	17.1098	16.9227	17.807	0.62488
ENSMUSG00000062960	Kdr	54.7518	73.6593	90.8207	6.44158	0.133477
ENSMUSG00000047153	Khnyn	8.90944	7.04703	19.1631	23.086	2.43061
ENSMUSG00000010021	Kif19a	11.2139	2.22565	6.95316	6.79799	0.638453
ENSMUSG00000030677	Kif22	4.53155	2.56787	2.7817	2.06325	0.553778
ENSMUSG00000079553	Kifc1	4.29318	1.08981	1.37956	1.72677	0.515148
ENSMUSG00000032036	Kirrel3	6.78126	15.1097	11.564	3.41952	0.56797
ENSMUSG00000005672	Kit	13.3842	25.4685	39.7422	5.40449	0.445245
ENSMUSG00000024862	Klc2	23.9876	23.8932	20.667	14.4587	0.618653
ENSMUSG00000037465	Klf10	5.96484	4.65468	7.04949	16.4231	2.50158
ENSMUSG00000020653	Klf11	2.15429	3.96581	3.11237	6.57953	2.40293
ENSMUSG00000030087	Klf15	1.95779	2.98573	5.16707	4.99854	2.02805
ENSMUSG00000029178	Klf3	10.449	8.64396	11.4139	6.2317	0.631648
ENSMUSG00000003032	Klf4	0.699531	1.71285	1.47232	3.1996	2.47104
ENSMUSG00000005148	Klf5	0.190376	0.573657	1.14308	2.70905	3.11587
ENSMUSG00000000078	Klf6	6.26476	6.41057	11.81	16.3218	2.38436
ENSMUSG00000032609	Klhdc8b	123.007	46.4413	62.1357	56.8414	0.466438
ENSMUSG00000045259	Klhdc9	2.85298	4.42026	3.74876	1.44636	0.634927
ENSMUSG00000022076	Klhl1	0.831944	1.38644	0.576167	0.0712156	0.584743
ENSMUSG00000042514	Klhl14	0.38502	0.360967	0.67262	1.62726	1.89691
ENSMUSG00000042155	Klhl23	7.94535	9.50309	7.19613	3.62885	0.517459
ENSMUSG00000062901	Klhl24	14.0262	13.2138	17.0625	25.7271	1.7787
ENSMUSG00000055652	Klhl25	8.76978	7.81571	8.25873	4.66982	0.580343
ENSMUSG00000014164	Klhl3	3.3405	2.61794	3.0018	1.29786	0.529401
ENSMUSG00000047485	Klhl34	7.17924	8.88933	7.86992	2.88241	0.474667
ENSMUSG00000046834	Krt1	1.25069	4.26769	1.90936	0.406091	0.624736
ENSMUSG00000020912	Krt12	0.821146	0.905248	0.0164226	0.0185475	0.559289
ENSMUSG00000054146	Krt15	0.623024	1.18064	0.199527	0	0.616134
ENSMUSG00000023043	Krt18	31.5468	3.847	34.3284	133.633	4.13661
ENSMUSG00000039089	L3mbtl3	3.46569	12.0837	6.13281	1.12294	0.475389
ENSMUSG00000015289	Lage3	7.66271	10.1235	7.12146	4.44295	0.62832
ENSMUSG00000024421	Lama3	0.383493	0.610922	0.970252	1.16516	1.565
ENSMUSG00000015647	Lama5	4.39665	6.77089	15.4807	10.1306	2.0625
ENSMUSG00000026478	Lamc1	4.70147	5.75306	10.9594	7.96064	1.57164
ENSMUSG00000026479	Lamc2	0.135352	0.0714989	0.465829	0.914546	1.6863
ENSMUSG00000016534	Lamp2	7.27626	12.0726	13.3238	12.5775	1.64053
ENSMUSG00000039682	Lap3	4.08125	6.96835	8.56381	7.12461	1.59894
ENSMUSG00000004383	Large	5.95175	6.58679	7.11038	2.84984	0.553794
ENSMUSG00000037331	Larp1	20.3897	29.0594	25.1912	34.2242	1.64678
ENSMUSG00000023025	Larp4	7.67369	6.79388	7.1665	14.2409	1.75714
ENSMUSG00000024493	Lars	24.5382	26.1917	29.3777	86.3296	3.41957
ENSMUSG00000035202	Lars2	53.672	45.8015	36.9662	32.1306	0.605988
ENSMUSG00000057421	Las1l	9.9328	8.40701	8.76097	18.4001	1.77448
ENSMUSG00000008206	Lass4	33.1002	8.55172	11.4129	17.3054	0.536811
ENSMUSG00000016024	Lbp	1.11224	2.28119	5.34018	0.339564	0.63419
ENSMUSG00000004880	Lbr	6.95687	4.23817	6.12554	14.0194	1.8876
ENSMUSG00000090403	Lca5	0.728083	0.267551	1.69883	1.87067	1.66119
ENSMUSG00000026822	Lcn2	4.48331	7.12695	181.007	108.227	19.9199
ENSMUSG00000030851	Ldhc	1.2511	0.213364	0.316111	0.245901	0.553462
ENSMUSG00000032193	Ldlr	1.87304	0.261445	0.533024	0.132004	0.394009
ENSMUSG00000055745	Ldoc1l	18.6288	23.0055	15.4998	11.6952	0.646766
ENSMUSG00000022025	Lect1	27.6024	52.8279	10.6299	1.20396	0.0770552
ENSMUSG00000035545	Leng8	99.8958	81.0905	115.721	58.3052	0.587786
ENSMUSG00000043432	Leng9	9.69988	5.46184	4.01687	3.55061	0.425295
ENSMUSG00000038168	Leprel1	0.906924	2.4936	2.9201	3.37836	2.29603
ENSMUSG00000031513	Leprotl1	18.2425	29.9622	25.647	28.9065	1.55418
ENSMUSG00000029570	Lfng	4.87675	4.08713	3.56888	0.40483	0.239049
ENSMUSG00000068220	Lgals1	6.86673	15.6417	25.0492	21.9516	2.91755
ENSMUSG00000050335	Lgals3	0.193973	0.328319	2.06822	1.97956	2.4955
ENSMUSG00000033880	Lgals3bp	2.58166	3.25911	7.5758	4.6217	1.56958
ENSMUSG00000039252	Lgi2	0.481996	1.25812	2.87362	2.79071	2.55784
ENSMUSG00000033595	Lgi3	5.28547	4.21519	3.48099	2.02814	0.481768
ENSMUSG00000036560	Lgi4	3.6976	4.13058	2.39037	0.312657	0.279432
ENSMUSG00000042793	Lgr6	0.981879	0.409345	0.316185	0.158877	0.584737
ENSMUSG00000058361	Lhfpl3	35.8119	4.44668	13.5668	21.518	0.611705
ENSMUSG00000042873	Lhfpl4	31.8418	34.2687	29.2347	17.6212	0.566999
ENSMUSG00000062252	Lhfpl5	0.988113	0.656137	0.622903	2.30236	1.66105
ENSMUSG00000030946	Lhpp	11.047	5.53196	4.73716	6.71246	0.640199
ENSMUSG00000000247	Lhx2	17.6975	36.4323	33.4206	5.16314	0.329623
ENSMUSG00000019230	Lhx9	2.02347	7.48352	5.02201	0.848899	0.611515
ENSMUSG00000034394	Lif	0.522211	1.60162	22.3495	17.2002	11.9564
ENSMUSG00000054263	Lifr	6.38888	3.54551	6.63579	10.6849	1.58142
ENSMUSG00000037736	Limch1	21.4048	30.8953	32.6585	12.9362	0.622019
ENSMUSG00000040699	Limd2	5.51513	6.36363	6.11248	3.2374	0.650395
ENSMUSG00000029674	Limk1	7.16735	10.9672	10.7672	3.10524	0.50264
ENSMUSG00000050966	Lin28a	2.17802	1.2847	1.4337	0.539462	0.484409
ENSMUSG00000036845	Lin37	12.3533	10.5999	10.1709	20.0855	1.57905
ENSMUSG00000022500	Litaf	9.53646	19.5013	31.0033	17.137	1.72136
ENSMUSG00000047786	Lix1	1.17672	2.91237	0.712379	0.392219	0.639595
ENSMUSG00000020224	Llph	3.01648	6.19583	5.50971	6.86383	1.95789
ENSMUSG00000039704	Lmbrd2	3.62157	3.52187	5.61761	8.41258	2.03666
ENSMUSG00000062075	Lmnb2	9.558	10.8619	9.82672	5.89221	0.652795
ENSMUSG00000032698	Lmo2	9.50945	3.03126	2.51765	5.36925	0.60605
ENSMUSG00000009207	Lnp	2.21312	3.36353	2.32053	4.70834	1.77657
ENSMUSG00000023845	Lnpep	3.476	2.2913	4.25149	6.51413	1.67876
ENSMUSG00000016520	Lnx2	5.4043	3.4329	6.07507	3.04089	0.630965
ENSMUSG00000041168	Lonp1	30.5301	35.8526	32.2301	61.0022	1.96645
ENSMUSG00000016239	Lonrf3	0.458394	0.450598	0.842283	2.67033	2.51669
ENSMUSG00000043165	Lor	1.4213	2.80816	1.2691	0.102147	0.455188
ENSMUSG00000032334	Loxl1	5.28067	6.31927	8.83716	2.49083	0.555805
ENSMUSG00000034205	Loxl2	6.15112	12.3296	12.2255	3.63539	0.648205
ENSMUSG00000026623	Lpgat1	38.3894	24.8348	22.0897	23.1174	0.612281
ENSMUSG00000013033	Lphn1	35.7437	65.5835	49.8834	18.434	0.528908
ENSMUSG00000028003	Lrat	0.287777	0.262501	2.20965	3.12213	3.20096
ENSMUSG00000029720	Lrch4	43.6744	20.969	35.2734	24.3771	0.568046
ENSMUSG00000030600	Lrfn1	11.7416	19.5296	16.1504	6.84634	0.615803
ENSMUSG00000036957	Lrfn3	12.2497	20.8617	15.4622	6.28602	0.549903
ENSMUSG00000035653	Lrfn5	1.93553	1.51136	1.08673	0.773312	0.604085
ENSMUSG00000030029	Lrig1	5.532	6.89262	22.1106	14.9519	2.44212
ENSMUSG00000043418	Lrit2	25.2237	4.67565	3.57358	10.7481	0.447994
ENSMUSG00000032495	Lrrc2	15.9593	1.46615	5.87273	37.7344	2.28396
ENSMUSG00000030125	Lrrc23	0.749497	0.532325	1.04634	1.70785	1.54779
ENSMUSG00000041679	Lrrc29	1.75152	1.28727	1.60801	0.642561	0.596965
ENSMUSG00000028584	Lrrc38	1.21713	0.877255	0.587718	0.323212	0.596814
ENSMUSG00000027961	Lrrc39	1.13806	1.36743	1.20834	2.41021	1.595
ENSMUSG00000028617	Lrrc42	21.8016	26.7664	24.8319	12.1536	0.57687
ENSMUSG00000020878	Lrrc46	6.02467	1.72426	1.77766	2.1003	0.441345
ENSMUSG00000050587	Lrrc4c	4.70752	7.62052	6.47802	2.1594	0.55355
ENSMUSG00000027286	Lrrc57	10.7839	6.93807	5.14912	5.00895	0.509927
ENSMUSG00000046079	Lrrc8d	8.22677	8.23784	8.68262	14.6685	1.69816
ENSMUSG00000027550	Lrrcc1	3.08745	4.41074	5.06655	6.52725	1.84155
ENSMUSG00000026443	Lrrn2	8.15676	11.581	12.9829	4.37817	0.587344
ENSMUSG00000036295	Lrrn3	18.3326	69.0206	45.0285	10.5154	0.595646
ENSMUSG00000060780	Lrrtm1	7.95058	17.3869	11.3692	3.53837	0.507047
ENSMUSG00000045776	Lrtm1	14.5806	3.88384	1.53354	5.12863	0.393351
ENSMUSG00000061080	Lsamp	13.0863	17.5208	15.4121	7.38111	0.594983
ENSMUSG00000066568	Lsm14a	60.9957	35.7936	49.6152	152.06	2.46889
ENSMUSG00000031683	Lsm6	5.00921	6.4796	6.01694	2.88214	0.646031
ENSMUSG00000015889	Lta4h	17.603	23.6756	31.5508	28.6806	1.59548
ENSMUSG00000001870	Ltbp1	1.2456	0.530947	0.487332	0.319892	0.587767
ENSMUSG00000024940	Ltbp3	18.7188	21.0536	27.1303	11.5301	0.635436
ENSMUSG00000029823	Luc7l2	11.2755	16.4224	13.1486	22.6556	1.92706
ENSMUSG00000063297	Luzp2	10.6477	12.496	19.0406	3.92599	0.422916
ENSMUSG00000022587	Ly6e	24.5289	37.3386	45.7332	8.07102	0.355323
ENSMUSG00000025779	Ly96	0.869353	1.25123	0.40569	1.89	1.54599
ENSMUSG00000042228	Lyn	1.4828	3.79945	5.28292	4.99419	2.41429
ENSMUSG00000045854	Lyrm2	10.4327	14.7224	8.88755	6.46781	0.6532
ENSMUSG00000019726	Lyst	4.75621	4.29998	6.00241	8.28817	1.61359
ENSMUSG00000069516	Lyz2	1.09795	0.311769	0.458023	9.21251	4.86786
ENSMUSG00000055125	M5C1000I18Rik	3.19753	4.65711	2.94342	0.605985	0.382602
ENSMUSG00000057777	Mab21l2	26.4971	62.1336	42.9175	11.8823	0.468498
ENSMUSG00000036278	Macrod1	10.2783	8.62506	16.4256	18.5485	1.73329
ENSMUSG00000029554	Mad1l1	5.36635	6.75733	3.66768	2.87953	0.609381
ENSMUSG00000047591	Mafa	13.3179	13.9424	9.13591	4.03712	0.351807
ENSMUSG00000042622	Maff	2.70068	3.8788	19.2555	19.9813	5.66959
ENSMUSG00000056972	Magel2	0.707468	1.07261	0.892048	0.105562	0.647486
ENSMUSG00000045095	Magi1	14.0606	19.0099	9.99125	7.12241	0.539315
ENSMUSG00000031232	Magt1	2.95005	5.24508	4.88704	5.41094	1.623
ENSMUSG00000008763	Man1a2	7.56641	10.4941	7.8988	4.13231	0.59912
ENSMUSG00000038886	Man2a2	92.4715	57.0412	64.8226	58.4204	0.635707
ENSMUSG00000028164	Manba	0.786468	0.762239	1.82628	2.19964	1.79104
ENSMUSG00000020623	Map2k6	7.24912	6.91018	3.68474	2.89801	0.472536
ENSMUSG00000021754	Map3k1	14.9269	13.6305	20.8479	23.6453	1.5474
ENSMUSG00000040390	Map3k10	33.183	39.9718	30.4805	16.2046	0.50331
ENSMUSG00000024383	Map3k2	5.74552	5.70806	6.8926	9.90681	1.6169
ENSMUSG00000071369	Map3k5	2.54631	4.2222	4.09379	5.91216	1.94911
ENSMUSG00000024235	Map3k8	0.753761	0.343951	1.34515	2.37046	1.92185
ENSMUSG00000024948	Map4k2	13.2909	9.26083	11.2389	8.06354	0.63422
ENSMUSG00000026074	Map4k4	32.0919	45.5044	48.3177	51.8982	1.59852
ENSMUSG00000041205	Map6d1	3.20997	6.69491	3.32291	1.253	0.535159
ENSMUSG00000046709	Mapk10	7.8985	10.702	8.14469	3.25636	0.478324
ENSMUSG00000042688	Mapk6	30.2813	26.275	34.9892	47.876	1.56247
ENSMUSG00000001034	Mapk7	3.96684	6.89215	12.6194	7.39399	1.69
ENSMUSG00000047945	Marcksl1	112.064	294.976	202.487	39.705	0.360018
ENSMUSG00000040354	Mars	46.5086	42.705	44.509	104.401	2.21856
ENSMUSG00000044345	Marveld1	2.26068	2.67464	2.06326	0.505382	0.461678
ENSMUSG00000001672	Marveld3	3.29234	0.0879888	2.38063	6.23351	1.68522
ENSMUSG00000053907	Mat2a	100.457	80.0711	170.808	260.381	2.57628
ENSMUSG00000022324	Matn2	24.5993	45.9285	33.6404	9.65537	0.416237
ENSMUSG00000016995	Matn4	0.236363	0.541306	0.888314	1.87192	2.32288
ENSMUSG00000037236	Matr3	56.433	72.5278	67.3597	89.4411	1.57472
ENSMUSG00000035478	Mbd3	40.0134	68.9304	37.0732	23.2771	0.59193
ENSMUSG00000022139	Mbnl2	20.2943	15.2863	23.8454	35.9826	1.73674
ENSMUSG00000074037	Mc1r	4.69545	0.192935	0.1587	0.441008	0.25301
ENSMUSG00000047259	Mc4r	0.360346	0.806146	2.89749	2.36977	2.47714
ENSMUSG00000032135	Mcam	6.70923	3.80242	11.8238	3.03602	0.523531
ENSMUSG00000048755	Mcat	10.852	10.7911	7.54376	5.60995	0.557707
ENSMUSG00000002870	Mcm2	2.22314	5.41136	8.86516	4.80882	1.80223
ENSMUSG00000041859	Mcm3	0.324972	0.775549	0.664536	1.19506	1.65668
ENSMUSG00000041390	Mdfic	0.574957	1.17583	1.36419	1.70422	1.71701
ENSMUSG00000027239	Mdk	15.5038	37.5332	23.0924	6.93549	0.480829
ENSMUSG00000020184	Mdm2	14.4066	12.6335	13.9163	28.4355	1.91058
ENSMUSG00000054387	Mdm4	11.9602	14.9237	14.9222	21.6129	1.7448
ENSMUSG00000002329	Mdp1	21.9181	21.8935	14.4101	13.9895	0.654047
ENSMUSG00000032418	Me1	11.3609	2.77574	4.34847	21.2938	1.80357
ENSMUSG00000028863	Meaf6	14.0293	14.5436	12.2194	8.57255	0.636924
ENSMUSG00000079033	Mef2b	15.3076	2.38045	7.17761	37.5785	2.36567
ENSMUSG00000039270	Megf9	12.8663	11.6329	10.4383	4.81548	0.419398
ENSMUSG00000026650	Meig1	2.72536	0.335046	0.37923	0.979339	0.531315
ENSMUSG00000051855	Mest	24.1921	20.7157	23.1614	13.3159	0.56827
ENSMUSG00000009376	Met	2.54358	5.34201	5.48202	4.81125	1.63994
ENSMUSG00000041921	Metap1d	2.26032	3.07474	4.96281	4.94586	1.82371
ENSMUSG00000002274	Metrn	15.6431	34.7816	33.4932	4.15436	0.309699
ENSMUSG00000006732	Mettl1	2.71247	4.2024	2.68937	5.81827	1.83659
ENSMUSG00000028114	Mettl14	7.61354	9.32875	9.42389	18.332	2.24438
ENSMUSG00000020691	Mettl2	4.26697	5.64856	4.0304	7.16058	1.54939
ENSMUSG00000049882	Mettl21d	8.96457	10.2383	9.77611	19.5123	2.05853
ENSMUSG00000054619	Mettl7a1	6.38134	9.01815	6.10173	1.51985	0.341381
ENSMUSG00000060572	Mfap2	41.6622	21.7196	15.772	17.2175	0.427017
ENSMUSG00000031647	Mfap3l	10.0028	11.9336	20.7706	5.03105	0.548139
ENSMUSG00000030605	Mfge8	322.791	530.152	328.554	175.769	0.545935
ENSMUSG00000027775	Mfsd1	6.45446	11.2555	11.8564	11.3301	1.65406
ENSMUSG00000019080	Mfsd3	3.27788	3.9152	3.0405	1.69572	0.630153
ENSMUSG00000033943	Mga	5.79809	5.49038	5.81942	11.2274	1.79865
ENSMUSG00000042428	Mgat3	14.0583	24.7042	17.2505	7.37347	0.556069
ENSMUSG00000036620	Mgat4b	12.9336	26.9519	34.2227	30.0454	2.2281
ENSMUSG00000036155	Mgat5	10.497	15.6053	16.6313	6.42137	0.645503
ENSMUSG00000043857	Mgat5b	12.3167	25.1522	16.3526	6.6827	0.576924
ENSMUSG00000033174	Mgll	19.2042	28.3056	28.1081	9.25106	0.507374
ENSMUSG00000089661	Mia1	25.9344	25.488	22.6316	16.2995	0.642285
ENSMUSG00000029060	Mib2	22.2224	18.7712	24.5554	35.659	1.5786
ENSMUSG00000036718	Micall2	3.32775	4.21175	12.6176	8.52345	2.20055
ENSMUSG00000033307	Mif	58.5095	113.168	85.849	90.7645	1.54201
ENSMUSG00000020743	Mif4gd	22.1359	12.1356	10.1372	13.1269	0.610605
ENSMUSG00000026377	Mki67ip	11.9328	16.7271	11.6713	20.4576	1.65916
ENSMUSG00000042292	Mkl1	6.05091	5.95568	4.72864	3.32017	0.612711
ENSMUSG00000020190	Mknk2	23.1623	36.8346	40.2019	13.5919	0.603911
ENSMUSG00000035805	Mlc1	16.8439	14.6776	6.08812	1.84329	0.159342
ENSMUSG00000024212	Mllt1	27.503	38.9595	27.2233	16.4763	0.613139
ENSMUSG00000053192	Mllt11	62.3982	116.274	81.9518	31.5677	0.5137
ENSMUSG00000038437	Mllt6	72.6818	39.7664	45.0277	42.2492	0.586973
ENSMUSG00000038342	Mlxip	2.7087	5.14253	8.17373	4.87987	1.58542
ENSMUSG00000039533	Mmd2	16.1674	9.60032	4.51447	4.50212	0.320498
ENSMUSG00000048497	Mmgt2	5.70144	8.92948	10.6758	3.30864	0.642943
ENSMUSG00000000957	Mmp14	16.8339	34.0595	42.4046	8.33464	0.52342
ENSMUSG00000031790	Mmp15	12.7272	7.86778	9.7663	4.20175	0.378937
ENSMUSG00000025355	Mmp19	3.56462	4.81357	4.05626	1.26343	0.495864
ENSMUSG00000031740	Mmp2	10.5941	15.5141	34.9741	24.2816	2.18056
ENSMUSG00000027612	Mmp24	21.6606	38.866	31.6258	12.8927	0.613078
ENSMUSG00000043613	Mmp3	0	0	0.317467	1.5126	2.5126
ENSMUSG00000043131	Mob1a	7.95971	7.8139	8.39208	13.6514	1.63525
ENSMUSG00000073910	Mob3b	0.727496	1.33344	0.15125	0.0933013	0.632882
ENSMUSG00000012187	Mogat1	1.2898	0.0927327	0.019627	0.277081	0.557726
ENSMUSG00000034602	Mon2	9.16737	10.1783	10.2335	15.3308	1.6062
ENSMUSG00000029049	Morn1	4.04238	1.15939	1.59029	2.18844	0.632329
ENSMUSG00000023074	Mospd1	4.14326	6.02471	7.07885	11.0025	2.33363
ENSMUSG00000037221	Mospd3	33.8089	36.501	30.4739	18.6117	0.56341
ENSMUSG00000020000	Moxd1	5.93873	4.22661	4.10205	2.07342	0.442937
ENSMUSG00000032306	Mpi	14.776	20.0663	17.8912	7.52371	0.540295
ENSMUSG00000079550	Mpp4	183.754	10.9292	31.3419	119.85	0.654114
ENSMUSG00000021112	Mpp5	7.91156	5.42869	7.98498	14.29	1.71575
ENSMUSG00000038388	Mpp6	20.4096	11.6234	17.0337	67.9289	3.21953
ENSMUSG00000062526	Mppe1	6.91625	8.44246	5.34788	3.9104	0.620294
ENSMUSG00000016386	Mpped2	18.8196	9.59669	9.17218	8.98173	0.503628
ENSMUSG00000026471	Mr1	1.10997	1.34362	1.00751	0.161734	0.550592
ENSMUSG00000020695	Mrc2	9.36832	14.1673	15.9721	3.04268	0.389907
ENSMUSG00000024902	Mrpl11	34.9054	36.574	25.8983	21.4742	0.625928
ENSMUSG00000029066	Mrpl20	21.8223	29.7811	19.9816	13.5561	0.6378
ENSMUSG00000015672	Mrpl32	15.8415	17.9343	15.0107	25.1259	1.55128
ENSMUSG00000021607	Mrpl36	19.4371	30.7758	21.7011	9.54621	0.516032
ENSMUSG00000007338	Mrpl49	49.4835	29.7014	26.5406	28.5381	0.585104
ENSMUSG00000036860	Mrpl55	12.7184	12.6768	9.43866	6.48169	0.545376
ENSMUSG00000045948	Mrps12	23.8902	35.4248	18.9844	11.4315	0.499455
ENSMUSG00000024436	Mrps18b	7.60533	8.42153	7.34423	12.4818	1.56668
ENSMUSG00000021731	Mrps30	17.3984	15.8966	15.5907	34.4974	1.92937
ENSMUSG00000038880	Mrps34	28.2291	30.5739	23.8379	17.7655	0.642014
ENSMUSG00000054256	Msi1	85.5378	41.2218	44.7383	52.1053	0.613665
ENSMUSG00000031207	Msn	7.16345	12.0874	23.7417	27.943	3.54544
ENSMUSG00000023094	Msrb2	3.7118	2.94947	1.14736	1.13488	0.453092
ENSMUSG00000031765	Mt1	17.709	105.144	130.14	123.385	6.64842
ENSMUSG00000031762	Mt2	10.1355	77.4792	134.342	146.247	13.2232
ENSMUSG00000062937	Mtap	1.66222	5.12295	6.26238	3.10455	1.54177
ENSMUSG00000027254	Mtap1a	11.3171	14.5264	13.6624	5.16711	0.500694
ENSMUSG00000064357	mt-Atp6	2.08482	39.0719	0.359223	5.71787	2.17772
ENSMUSG00000064356	mt-Atp8	5.88891	124.647	130.86	133.528	19.5283
ENSMUSG00000022369	Mtbp	1.37885	1.46736	1.37989	3.36627	1.83545
ENSMUSG00000024012	Mtch1	124.494	103.874	104.745	61.6789	0.499458
ENSMUSG00000064354	mt-Co2	2.36308	74.2454	43.0071	39.9505	12.1765
ENSMUSG00000064358	mt-Co3	1.76913	33.8466	0.351033	4.5592	2.00756
ENSMUSG00000064370	mt-Cytb	1495.42	2675.68	1964.29	927.226	0.620298
ENSMUSG00000004748	Mtfp1	30.6461	17.4801	15.8583	14.4361	0.487773
ENSMUSG00000021048	Mthfd1	4.96779	6.65497	6.82291	8.25463	1.55076
ENSMUSG00000005667	Mthfd2	7.17785	10.8691	7.84506	36.5051	4.58618
ENSMUSG00000039431	Mtmr7	14.6931	13.092	12.9907	9.05653	0.640824
ENSMUSG00000064368	mt-Nd6	797.44	1240.85	1080.47	1259.43	1.57861
ENSMUSG00000024234	Mtpap	8.83669	9.84015	8.51272	14.5157	1.57733
ENSMUSG00000025515	Muc2	0.322627	0.344271	0.24755	2.83626	2.90048
ENSMUSG00000006517	Mvd	17.3152	11.3538	9.50417	5.06951	0.331391
ENSMUSG00000041939	Mvk	12.992	12.5291	8.69871	4.94654	0.424997
ENSMUSG00000030681	Mvp	7.31972	12.0896	27.3475	18.0888	2.29441
ENSMUSG00000025025	Mxi1	16.066	18.43	19.6476	29.2481	1.77242
ENSMUSG00000020814	Mxra7	69.3871	84.7805	112.255	39.4427	0.574575
ENSMUSG00000019982	Myb	1.67129	4.57111	3.0954	0.166871	0.436818
ENSMUSG00000040463	Mybbp1a	16.204	16.6575	14.6106	30.4513	1.82814
ENSMUSG00000038670	Mybpc2	1.91643	1.27962	0.677086	0.265253	0.433836
ENSMUSG00000022346	Myc	3.3644	8.4608	11.2246	20.0609	4.82561
ENSMUSG00000030739	Myh14	7.98711	9.19945	10.6782	1.69055	0.299379
ENSMUSG00000022443	Myh9	8.23824	9.08573	15.336	15.3737	1.77238
ENSMUSG00000039824	Myl6b	5.13064	3.7864	2.88105	2.29731	0.537841
ENSMUSG00000067818	Myl9	2.89479	4.78	1.16666	0.341788	0.344508
ENSMUSG00000022836	Mylk	7.22261	6.45294	4.35334	2.32375	0.40422
ENSMUSG00000027470	Mylk2	0.221826	0.994486	8.63331	6.23134	5.91847
ENSMUSG00000032220	Myo1e	7.52582	10.5527	7.29096	3.54365	0.532928
ENSMUSG00000025885	Myo5b	3.78103	1.44823	2.87408	8.04558	1.89197
ENSMUSG00000048481	Mypop	12.5532	15.6102	12.5315	7.5184	0.628517
ENSMUSG00000041794	Myrip	14.8481	3.07635	2.85178	7.60541	0.542994
ENSMUSG00000062627	Mysm1	3.90045	5.51701	4.26587	8.19183	1.87571
ENSMUSG00000030380	Mzf1	2.64521	1.9372	0.883176	1.05423	0.563543
ENSMUSG00000033186	Mzt1	11.1972	17.0066	19.7037	19.1736	1.65395
ENSMUSG00000036062	N28178	3.51818	1.87414	1.46064	1.60596	0.576772
ENSMUSG00000021951	N6amt2	4.08894	9.19787	12.8387	7.12602	1.5968
ENSMUSG00000063273	Naa15	11.2835	15.5905	13.6509	18.7067	1.60432
ENSMUSG00000022698	Naa50	8.09529	13.105	12.0922	17.1564	1.99624
ENSMUSG00000002881	Nab1	3.10278	5.84052	5.80422	5.86163	1.67243
ENSMUSG00000026932	Nacc2	4.55017	5.75466	4.99279	2.11123	0.560565
ENSMUSG00000014907	Naf1	3.14488	2.7811	4.31241	10.5801	2.79383
ENSMUSG00000022453	Naga	22.2022	19.074	18.0628	8.72863	0.419298
ENSMUSG00000000197	Nalcn	5.27965	10.314	6.54265	2.77863	0.601726
ENSMUSG00000020572	Nampt	7.73398	10.399	9.86119	16.2955	1.98026
ENSMUSG00000082229	Nap1l2	12.0112	12.9401	12.7278	6.07347	0.543646
ENSMUSG00000022574	Naprt1	2.03401	1.33351	1.49389	0.680658	0.55394
ENSMUSG00000024587	Nars	57.266	67.4631	57.9202	137.558	2.37802
ENSMUSG00000035285	Nat14	44.6877	23.4721	18.685	12.8811	0.303827
ENSMUSG00000005982	Nat15	23.7302	24.6405	16.2614	13.3388	0.579811
ENSMUSG00000079334	Nat6	11.3544	11.7724	11.1146	6.18778	0.581801
ENSMUSG00000048142	Nat8l	5.47651	8.6363	6.10891	2.82594	0.59074
ENSMUSG00000041120	Nbl1	7.96128	9.51892	27.5406	16.2952	1.92999
ENSMUSG00000028224	Nbn	3.82869	4.87042	2.31384	7.60447	1.78195
ENSMUSG00000051359	Ncald	16.5155	26.2818	18.7549	3.23383	0.241719
ENSMUSG00000002341	Ncan	9.55362	17.5412	20.6211	5.10831	0.578788
ENSMUSG00000038252	Ncapd2	5.24684	4.21655	4.44378	3.01927	0.643409
ENSMUSG00000042029	Ncapg2	0.238137	0.787582	0.700728	1.0642	1.66718
ENSMUSG00000028330	Ncbp1	17.9494	17.9495	14.5429	28.7243	1.56861
ENSMUSG00000066877	Nck2	5.053	10.7639	8.92644	2.84363	0.634996
ENSMUSG00000027002	Nckap1	24.432	38.1309	37.9752	42.6631	1.71686
ENSMUSG00000022488	Nckap1l	0.455219	0.876935	0.857212	3.0534	2.78542
ENSMUSG00000026234	Ncl	32.4238	30.9144	27.6791	51.0952	1.55863
ENSMUSG00000056234	Ncoa4	3.68702	3.61663	1.43553	1.38661	0.509196
ENSMUSG00000080316	Ncrna00085	5.98853	6.07635	8.49327	3.44912	0.636632
ENSMUSG00000054850	Ncrna00086	5.06185	3.72019	3.17105	2.76619	0.621293
ENSMUSG00000062661	Ncs1	15.0287	30.1551	23.168	9.22762	0.63808
ENSMUSG00000040138	Ndp	9.02876	19.0998	6.14522	0.494253	0.148997
ENSMUSG00000004558	Ndrg2	34.1409	35.5556	67.008	19.5492	0.584767
ENSMUSG00000027634	Ndrg3	43.9662	23.826	27.3501	26.4491	0.610439
ENSMUSG00000036564	Ndrg4	58.1304	81.8864	67.1	34.6432	0.602789
ENSMUSG00000016427	Ndufa1	45.9266	58.791	40.2367	26.8494	0.593468
ENSMUSG00000002379	Ndufa11	18.0297	18.5416	14.0043	8.57869	0.503355
ENSMUSG00000029632	Ndufa4	355.074	244.124	217.864	229.587	0.647581
ENSMUSG00000040280	Ndufa4l2	5.14209	23.6783	3.07912	2.1045	0.505447
ENSMUSG00000031059	Ndufb11	239.726	84.9681	87.4148	151.587	0.633861
ENSMUSG00000026032	Ndufb3	67.7031	56.4698	42.6421	36.1422	0.540619
ENSMUSG00000091471	Ndufb8	189.981	142.73	82.7216	122.332	0.645781
ENSMUSG00000027489	Necab3	2.59315	8.84242	4.13239	0.487941	0.414105
ENSMUSG00000026393	Nek7	11.9238	10.652	12.7094	19.3505	1.57465
ENSMUSG00000006476	Nelf	19.3642	28.2535	23.6025	9.91941	0.536205
ENSMUSG00000037499	Nenf	45.4071	30.4078	23.0647	20.0487	0.453566
ENSMUSG00000004891	Nes	3.16777	4.18466	7.89573	6.95176	1.90791
ENSMUSG00000021215	Net1	5.80575	11.7453	9.24846	3.35041	0.639226
ENSMUSG00000036902	Neto2	3.74829	10.838	7.90675	1.92974	0.61701
ENSMUSG00000047180	Neurl3	0.397444	0.186447	2.86887	5.00382	4.29629
ENSMUSG00000037984	Neurod6	3.44775	2.23953	1.20669	0.857773	0.417689
ENSMUSG00000020716	Nf1	4.10893	6.25887	5.44699	7.4965	1.66307
ENSMUSG00000058099	Nfam1	1.52531	0.25659	0.0727617	0.0375152	0.410846
ENSMUSG00000038615	Nfe2l1	44.4778	47.7078	55.1256	84.9945	1.89091
ENSMUSG00000015839	Nfe2l2	10.0236	4.61378	9.67741	18.5505	1.77351
ENSMUSG00000056749	Nfil3	13.6165	20.1535	24.5164	37.9191	2.66268
ENSMUSG00000001911	Nfix	17.8688	16.6941	13.9944	7.78958	0.465825
ENSMUSG00000028163	Nfkb1	4.27829	6.22835	9.46581	9.29661	1.95075
ENSMUSG00000025225	Nfkb2	4.4794	4.53918	12.0431	8.87536	1.80227
ENSMUSG00000021025	Nfkbia	15.0626	12.363	36.2215	58.2963	3.69158
ENSMUSG00000042419	Nfkbil1	13.0723	12.6195	12.433	22.5125	1.67083
ENSMUSG00000035356	Nfkbiz	2.43323	4.54912	11.8647	9.58877	3.0842
ENSMUSG00000028423	Nfx1	11.0131	15.2508	15.3989	22.4063	1.9484
ENSMUSG00000072889	Nfxl1	3.53237	6.0766	6.63299	6.46968	1.64808
ENSMUSG00000036185	Ng23	11.844	8.3785	9.60428	4.15533	0.40138
ENSMUSG00000025078	Nhlrc2	5.18024	5.25989	5.80641	11.138	1.964
ENSMUSG00000042997	Nhlrc3	4.20003	3.85635	4.99548	7.85386	1.70266
ENSMUSG00000005397	Nid1	4.68931	4.9054	2.76319	2.19059	0.560805
ENSMUSG00000069670	Nkain2	0.724169	0.978144	0.584543	0.0618914	0.615886
ENSMUSG00000031661	Nkd1	5.64554	13.2378	13.4436	3.10966	0.618408
ENSMUSG00000060621	Nkpd1	0.64266	0.244907	0.533159	1.6653	1.62255
ENSMUSG00000063887	Nlgn1	6.07822	12.5821	9.65748	2.81259	0.538637
ENSMUSG00000051790	Nlgn2	57.7174	69.5485	75.1989	32.9713	0.578556
ENSMUSG00000032109	Nlrx1	3.6084	1.03256	1.07564	1.67905	0.581339
ENSMUSG00000027787	Nmd3	4.46123	5.0828	4.94193	11.2336	2.24007
ENSMUSG00000073435	Nme3	30.021	28.2578	18.85	14.7938	0.509135
ENSMUSG00000067786	Nnat	274.925	640.028	394.185	81.8062	0.300104
ENSMUSG00000003848	Nob1	8.59351	8.66663	8.66665	14.7613	1.64291
ENSMUSG00000024999	Noc3l	2.96579	4.13739	2.99868	6.8146	1.9705
ENSMUSG00000021392	Nol8	3.63269	6.28764	4.45251	7.09718	1.74783
ENSMUSG00000036693	Nop14	7.96125	7.18983	7.98213	16.7214	1.97756
ENSMUSG00000026020	Nop58	12.5677	13.3227	12.3245	26.4889	2.02606
ENSMUSG00000020826	Nos2	0.00521052	0.0402093	2.98348	3.97297	4.94719
ENSMUSG00000028978	Nos3	17.3175	2.04937	1.10761	0.839983	0.100449
ENSMUSG00000037362	Nov	0	0	0.0603975	1.10744	2.10744
ENSMUSG00000021047	Nova1	4.2156	11.6534	5.37606	2.2633	0.625681
ENSMUSG00000045903	Npas4	0.223291	0.543757	1.70453	1.21459	1.81035
ENSMUSG00000020447	Npc1l1	0.792139	0.655851	0.593277	2.28071	1.83061
ENSMUSG00000039263	Npepl1	10.1635	6.8512	8.5372	6.24068	0.648601
ENSMUSG00000057113	Npm1	8.86404	17.05	12.2163	21.4016	2.27104
ENSMUSG00000060411	Npn2	25.0461	21.4041	52.3239	57.4439	2.24387
ENSMUSG00000040998	Npnt	21.8577	47.0477	31.4773	11.2639	0.536531
ENSMUSG00000028469	Npr2	16.9844	14.5585	16.8521	9.91219	0.606757
ENSMUSG00000022206	Npr3	2.83578	4.33185	2.05244	0.847869	0.481745
ENSMUSG00000025582	Nptx1	12.8597	11.4436	14.0341	20.4336	1.54647
ENSMUSG00000029831	Npvf	0.551442	1.10711	36.78	4.23186	3.37226
ENSMUSG00000003849	Nqo1	0.857947	0.666724	1.20767	2.22379	1.73513
ENSMUSG00000005897	Nr2c1	4.30023	3.73189	3.71699	7.98167	1.69458
ENSMUSG00000019803	Nr2e1	3.04594	4.42314	8.14119	1.14699	0.530653
ENSMUSG00000069171	Nr2f1	5.77206	14.6195	11.867	2.04184	0.449175
ENSMUSG00000030551	Nr2f2	10.1779	13.5327	8.27301	3.94853	0.442707
ENSMUSG00000002393	Nr2f6	14.2602	27.069	20.2048	7.39796	0.550317
ENSMUSG00000023034	Nr4a1	17.896	8.86682	36.6642	28.7423	1.574
ENSMUSG00000078202	Nrarp	8.95602	7.42447	14.4793	1.03016	0.203912
ENSMUSG00000075590	Nrbp2	21.3304	38.8845	37.5077	11.8659	0.576163
ENSMUSG00000062991	Nrg1	0.532496	0.700452	0.883179	2.80734	2.48441
ENSMUSG00000059791	Nrm	26.3513	5.55219	18.5466	14.7419	0.575543
ENSMUSG00000039114	Nrn1	4.74326	0.904462	0.761875	1.82846	0.492483
ENSMUSG00000025810	Nrp1	2.79548	3.86991	6.13269	0.977831	0.521101
ENSMUSG00000025969	Nrp2	2.62551	5.2064	4.97375	5.87636	1.89666
ENSMUSG00000048978	Nrsn1	14.6174	28.802	31.8697	25.2114	1.67834
ENSMUSG00000039481	Nrtn	35.4113	9.16421	35.5608	22.4835	0.644949
ENSMUSG00000031349	Nsdhl	5.47402	4.92058	4.24082	2.15771	0.48775
ENSMUSG00000021595	Nsun2	6.99904	8.5177	7.48834	14.6231	1.95312
ENSMUSG00000050312	Nsun3	1.05675	1.63331	2.39585	3.26817	2.0752
ENSMUSG00000026707	Nsun6	0.989938	1.49869	2.30981	2.21436	1.61531
ENSMUSG00000020736	Nt5c	12.1954	21.7561	13.5638	6.80862	0.591769
ENSMUSG00000032420	Nt5e	28.3983	2.93933	5.11641	14.8608	0.539515
ENSMUSG00000020902	Ntn1	0.120052	0.249351	1.69531	4.45654	4.87168
ENSMUSG00000020019	Ntn4	7.63991	11.2813	16.1409	1.09394	0.242357
ENSMUSG00000059857	Ntng1	6.5408	4.4541	3.33803	2.44573	0.456945
ENSMUSG00000050836	Ntng1	4.24159	1.44821	2.5872	1.58419	0.493017
ENSMUSG00000035513	Ntng2	55.7998	10.3429	16.0325	27.9649	0.509947
ENSMUSG00000022503	Nubp1	15.8188	13.29	8.2704	8.80952	0.583246
ENSMUSG00000026434	Nucks1	9.38052	17.3869	10.8651	15.1446	1.55528
ENSMUSG00000073293	Nudt10	4.3685	6.6835	6.30528	2.47585	0.647452
ENSMUSG00000002804	Nudt14	24.4592	16.63	17.3268	14.045	0.590945
ENSMUSG00000032565	Nudt16	3.53614	3.7134	6.18813	1.61817	0.577181
ENSMUSG00000037349	Nudt22	11.3585	9.48079	12.101	6.31766	0.592114
ENSMUSG00000022009	Nufip1	3.80622	4.53235	3.62935	7.21733	1.70973
ENSMUSG00000052798	Nup107	6.63489	5.96507	5.61579	13.1381	1.85177
ENSMUSG00000021374	Nup153	11.021	11.2193	11.1664	17.609	1.54804
ENSMUSG00000022142	Nup155	5.64316	5.73467	5.81295	10.5974	1.74577
ENSMUSG00000051329	Nup160	2.57916	2.62115	2.10468	4.86633	1.63902
ENSMUSG00000040034	Nup43	1.59979	2.38601	1.72803	3.08255	1.57034
ENSMUSG00000034826	Nup54	4.42259	5.71124	5.90531	8.22128	1.70053
ENSMUSG00000043858	Nup62	30.6308	29.9306	30.3645	68.9497	2.21144
ENSMUSG00000063550	Nup98	6.94105	6.15307	6.63795	11.2562	1.5434
ENSMUSG00000023068	Nus1	8.70609	12.2982	11.6228	17.675	1.92405
ENSMUSG00000034829	Nxnl1	35.3279	0.783288	1.07545	6.36424	0.202716
ENSMUSG00000021396	Nxnl2	59.7804	4.26517	8.37874	20.1259	0.347576
ENSMUSG00000054200	O3far1	0.156802	0.201672	0.760997	1.99576	2.5897
ENSMUSG00000041583	Obox6	0.684616	0.161729	0.220594	5.91483	4.10469
ENSMUSG00000002396	Ocel1	5.31594	9.43312	6.73339	2.93161	0.622491
ENSMUSG00000011179	Odc1	14.7803	24.3349	28.9461	34.5659	2.25381
ENSMUSG00000020456	Ogdh	47.184	48.933	39.2623	29.8862	0.641005
ENSMUSG00000026158	Ogfrl1	10.8964	17.4168	15.3168	4.9568	0.500721
ENSMUSG00000027965	Olfm3	1.66539	3.54026	1.90731	0.517541	0.56935
ENSMUSG00000046618	Olfml2a	0.939631	0.576921	2.07733	0.100592	0.567423
ENSMUSG00000038463	Olfml2b	1.14329	1.7661	0.309576	0.178535	0.549872
ENSMUSG00000027848	Olfml3	1.96169	3.54135	6.98576	0.767884	0.596917
ENSMUSG00000048292	Olfr1417	1.11747	0.287871	0.236546	0.154826	0.54538
ENSMUSG00000046160	Olig1	1.19223	0.905804	5.44157	0.0914687	0.49788
ENSMUSG00000031394	Opn1mw	4.82437	0.462476	8.27444	16.6597	3.03203
ENSMUSG00000058831	Opn1sw	24.7635	1.26631	2.47077	9.02049	0.388941
ENSMUSG00000043964	Orai3	5.06019	4.71245	4.19906	1.59692	0.428521
ENSMUSG00000031072	Oraov1	7.71685	10.7939	7.34588	4.45624	0.625942
ENSMUSG00000026761	Orc4	4.20273	6.30779	6.11878	8.98925	1.92
ENSMUSG00000061540	Orm2	2.50836	0.445343	0.999568	1.24773	0.640678
ENSMUSG00000006289	Osgep	8.64756	4.45177	3.63665	4.62059	0.582592
ENSMUSG00000074063	Osgin1	0.739247	0.465263	0.728069	2.31829	1.90789
ENSMUSG00000022146	Osmr	4.5492	7.24629	8.06794	1.71427	0.489128
ENSMUSG00000052276	Ostn	0	0.0451246	0	1.01932	2.01932
ENSMUSG00000018862	Otop3	1.5306	1.0455	0.672248	0.576539	0.622991
ENSMUSG00000043415	Otud1	5.98963	5.90326	11.4424	17.3394	2.6238
ENSMUSG00000036990	Otud4	11.3222	7.85783	10.4559	19.8789	1.69442
ENSMUSG00000036737	Oxsr1	12.9177	16.7597	20.5955	22.8757	1.71549
ENSMUSG00000049112	Oxtr	6.52289	2.89237	0.754518	1.49575	0.331754
ENSMUSG00000027765	P2ry1	4.21561	5.6161	3.8663	1.07979	0.398762
ENSMUSG00000036381	P2ry14	0.467967	0.790594	0.482138	1.49423	1.6991
ENSMUSG00000032860	P2ry2	0.644354	0.925727	1.71582	2.2448	1.9733
ENSMUSG00000019916	P4ha1	11.8052	9.88196	10.4655	23.4377	1.90842
ENSMUSG00000018906	P4ha2	2.19752	2.87054	3.76296	5.10164	1.90824
ENSMUSG00000022283	Pabpc1	34.1592	40.5362	41.7738	60.8112	1.75804
ENSMUSG00000011257	Pabpc4	6.33167	6.01741	6.28368	15.158	2.20386
ENSMUSG00000022194	Pabpn1	59.4484	66.4705	72.1063	34.2142	0.58255
ENSMUSG00000029089	Pacrgl	2.16336	3.34987	3.19574	4.3759	1.69943
ENSMUSG00000027257	Pacsin3	5.18425	4.9825	4.82205	2.21284	0.519519
ENSMUSG00000028927	Padi2	18.3785	23.0293	24.3936	10.8797	0.613035
ENSMUSG00000025330	Padi4	6.26588	1.57044	0.012649	0.017857	0.140087
ENSMUSG00000030774	Pak1	14.4775	13.5376	13.1408	8.59024	0.619626
[truncated: 1,053 more rows]
