# Supplementary material for: DZNep inhibits H3K27me3 deposition and delays retinal degeneration in the rd1 mice
Source: Cell Death Dis. 2018 Feb 22;9(3):310. doi: 10.1038/s41419-018-0349-8 (PMC5833420; doi:10.1038/s41419-018-0349-8)
Supplement: Supplementary file 2 — Supplementary Table 2 [file 41419_2018_349_MOESM2_ESM.xlsx]

## Sheet: ENCODE histone modifications
Term	Adjusted P-value	Z-score	Combined Score	Genes
H3K27me3_spleen_mm9	1.46057e-09	-1.63454	43.0955	GLDC;TRIL;FRMPD1;RAX;ISM1;GJA1;2900055J20RIK;DPYSL4;SOX18;CREB3L1;RAVER2;CYP1B1;LRAT;FAM19A4;FAM19A3;PRIMA1;UNC5B;FNDC3B;SOX13;RFX2;UNC5C;CLDN7;TYRO3;PRR15;ASTN2;DHH;TTYH1;PHYHIPL;FAM149A;FAM124A;ADAMTS19;KCNMB4;PROM1;ZBTB7C;WNT10A;CADM3;PLK5;ACE;NR2F1;FZD9;FN1;NR2F6;FOSL1;VANGL1;EHD3;TMEM98;FERMT2;ADC;KCNC1;NCAN;KCNC4;BHLHE41;AREG;C1QTNF4;MRC2;PANX2;TRIM9;TMEM44;ZFP385B;ADAMTSL4;EMB;DLGAP3;TEAD3…
H3K27me3_thymus_mm9	2.59125e-09	-1.60874	40.3779	TRIO;SCT;GLDC;RAX;PNMAL2;ISM1;SLC4A3;ZFYVE28;2900055J20RIK;DPYSL4;SOX18;CREB3L1;CYP1B1;FAM19A3;IER3;PRIMA1;UNC5B;SOX13;FNDC3B;DKK3;CLDN7;TYRO3;PRR15;PRR18;ASTN2;DHH;TTYH1;PHYHIPL;FAM124A;ZBTB7C;LYN;ACE;MCAM;FZD9;FN1;NR2F1;NR2F2;ELL2;6330403A02RIK;FOSL2;9430076C15RIK;FERMT2;HRK;ADC;CDKN1C;KCNC3;KCNC4;BHLHE41;AREG;TRIOBP;C1QTNF4;LFNG;PANX2;MMP24;ADAMTSL4;TRIM3;DLGAP3;ELOVL4;KCND2;ANXA3;TESC;ELOVL2;…
H3K27me3_small intestine_mm9	1.98207e-08	-1.62252	36.7647	NCKAP1;FRMPD1;TRIL;STMN4;PNMAL2;ZFYVE28;2900055J20RIK;DPYSL4;SOX18;CREB3L1;RAVER2;MYB;CYP1B1;FAM19A4;FAM19A3;PRIMA1;COL23A1;UNC5C;B630019K06RIK;DKK3;RBP4;TYRO3;PRR18;ASTN2;TTYH1;AGAP2;PHYHIPL;PRDM13;FAM149A;MTMR7;FAM124A;ADAMTS18;KCNMB4;ZBTB7C;CADM3;WNT10A;PLK5;COL24A1;MCAM;ABCA4;NR2F1;FN1;6330403A02RIK;EHD3;COL1A2;9430076C15RIK;CDK14;FERMT2;HRK;ADC;KCNC1;NCAN;KCNC3;KCNC4;BHLHE41;C1QTNF4;LFNG;TRI…
H3K27me3_testis_mm9	1.91477e-06	-1.73295	30.8476	SCT;GLDC;FRMPD1;TRIL;RAX;ISM1;FAM134B;GJA1;2900055J20RIK;DPYSL4;CREB3L1;MYC;MYB;CYP1B1;STARD5;SDS;PRKCD;COL23A1;SOX13;UNC5C;DKK3;HIST2H4;TYRO3;MPPE1;ASTN2;NLRX1;DHH;TTYH1;PRDM13;FAM149A;ADAMTS18;CADM3;COL24A1;MCAM;NR2F1;6330403A02RIK;SLC16A13;FOSL2;XKR7;COL1A2;9430076C15RIK;CDK14;HRK;KCNC3;KCNC4;AREG;LFNG;JPH4;TUBA1C;TUBA1A;MMP24;IMPA2;TMEM44;ZFP385A;TSPO;RNF150;TRP53INP2;DUSP4;KCND2;TESC;EN2;BC0…
H3K27me3_brain_mm9	0.000267897	-1.53286	19.37	GM960;6030419C18RIK;VIPR2;PID1;SCT;FRMPD1;CPNE7;JMJD1C;AQP4;IFI30;ICAM1;SOX2;FAM134B;LGALS3;2900055J20RIK;SOX18;ALKBH1;ZC3H12A;KDR;FAM53B;LRAT;CPNE2;CHAC1;IER3;PRIMA1;AGFG1;ST6GAL2;ACOT7;SMARCC2;ENTPD2;FBXO2;PRKCD;SOX13;FNDC3B;SLC6A11;ZFP618;MMD2;EREG;CYP27A1;AFG3L2;SFRP2;CRISPLD2;FDX1;A330041J22RIK;KCNQ2;TYRO3;PRR15;PADI2;COL8A1;TRIB3;ALPK1;H2-D1;PTGFR;SLC22A3;NECAB3;TWIST2;PHYHIPL;C2CD4B;ABCB9;…
H3K27me3_erythroblast_mm9	0.000590601	-1.59159	18.5637	PID1;TRIO;GLDC;TRIL;FRMPD1;STMN4;PNMAL2;ISM1;NSDHL;DPYSL4;RAVER2;MYB;LRAT;FAM19A4;IER3;PRIMA1;GBP5;FNDC3B;UNC5C;CXX1C;PHKA2;HSPG2;DKK3;RBP4;FDX1;ORAI3;PRR15;PADI2;ASTN2;MYL9;SHMT1;GALNTL2;PHYHIPL;MTMR7;RDH12;ADAMTS19;ADAMTS18;RRS1;KCNMB4;PHC2;CADM3;JUN;ABCA4;FN1;FZD9;FZD8;GPR137B;XKR7;EHD2;PPFIBP1;EHD3;LAS1L;TMEM98;HAMP;CDK14;FERMT2;SFXN5;HRK;PYGB;KCNC1;LRRC38;KCNC4;STON2;AREG;MRC2;TRIM9;FAM102A;…
H3K27me3_splenic B cell_mm9	0.0038071	-1.8597	17.6904	FHOD3;GPSM2;BARHL2;6030419C18RIK;FLT1;WNT2B;TMEM151B;SLC35F3;RASL11B;FAM69C;FOXI3;FRMPD1;KCNC3;RASL11A;ADRA1D;PLOD1;RND2;CXCL5;RND1;LOXL2;SOX2;C1QTNF4;JPH4;RNF112;ADAMTSL4;SIX3;ME1;DPF3;EMB;RNF150;RRP15;IL11;TRIM62;ELOVL4;ANXA3;ADAM11;AI836003;LOR;TNFRSF1A;DKK3;GCHFR;RIPPLY3;RRAGD;CLDN7;A330041J22RIK;RPP25;HMX1;CD63;TTYH1;NCRNA00085;PIK3R3;6430548M08RIK;AEBP1;LTBP3;NDRG2;LTBP1;NKD1;NCALD;CTIF;843…
H3K27me3_ES-Bruce4_mm9	0.00234182	-1.69548	17.1785	OXTR;SPON1;6030419C18RIK;VIPR2;TRIO;CPNE7;FOXI3;TRIL;RAX;ZFP608;AQP5;ISM1;LGALS3;EDNRB;DPYSL4;SOX18;CREB3L1;KDR;CYP1B1;FAM53B;LRAT;CPNE2;SOX9;FAM19A3;ST6GAL2;UNC5B;LIMCH1;EBF1;ZFP618;SLC6A11;UNC5C;RBP4;CRISPLD2;A330041J22RIK;KCNQ2;PRR18;ASTN2;NBL1;CDS1;SLC22A3;NRN1;PCDH10;DHH;ZFP503;TWIST2;WNK4;PRDM13;APCDD1;FAM124A;ADAMTS19;ADAMTS18;STC2;GM7854;ST3GAL4;KCNMB4;TNRC18;ARSB;ZBTB7C;LYN;NTNG1;RTBDN;W…
H3K27me3_cerebellum_mm9	0.0083905	-1.6423	14.1311	GLDC;FOXI3;CPNE7;TRIL;RAX;ICAM5;AQP5;SOX2;LGALS3;2900055J20RIK;GJA1;SOX18;MYC;KDR;CYP1B1;SOX8;SOX9;CPNE2;FAM19A4;PRIMA1;COL23A1;FNDC3B;SOX13;ZFP618;CYP27A1;RBP4;SFRP2;CRISPLD2;CLDN7;RBP1;NBL1;ATF3;SLC22A3;EPHA10;DHH;ZFP503;TWIST2;WNK4;STC1;PRDM13;PIK3R5;RREB1;ZBTB7C;NTNG1;WWTR1;FZD5;ST8SIA2;DCLK3;NR2F2;6330403A02RIK;VANGL1;CYP26A1;PPFIBP1;CPEB1;MYO5B;ID3;CDKN1C;HRK;PCSK9;SLC7A11;LFNG;TUBA1C;CLDN2…
H3K27me3_kidney_mm9	0.0286742	-1.65019	11.9972	SPON1;6030419C18RIK;VIPR2;PID1;PGAP2;FOXI3;CPNE7;TRIL;RAX;ZFYVE28;SOX2;2900055J20RIK;GJA1;DPYSL4;RAVER2;MYB;KDR;SOX9;HIST3H2BA;PKNOX2;MMD2;RBP4;KCNQ2;CLDN7;RRAGD;PRR18;ASTN2;STX1A;NRN1;EPHA10;TTYH1;PCDH10;AGAP2;PRDM13;C2CD4B;C2CD4C;APCDD1;FAM149A;PIK3R5;FAM124A;ADAMTS19;ADAMTS18;KCNMB4;B4GALNT1;FAM43B;CEP76;NTNG1;1700003M02RIK;RTBDN;NTNG2;WNT10A;EGR2;PLK5;LRRN3;LRRN2;ST8SIA2;NR2F1;TRERF1;VANGL1;F…
