# Supplementary material for: DZNep inhibits H3K27me3 deposition and delays retinal degeneration in the rd1 mice
Source: Cell Death Dis. 2018 Feb 22;9(3):310. doi: 10.1038/s41419-018-0349-8 (PMC5833420; doi:10.1038/s41419-018-0349-8)
Supplement: Supplementary file 3 — Supplementary Table 3 [file 41419_2018_349_MOESM3_ESM.xlsx]

## Sheet: Group I+II
GeneSymbol	WT	WT+D	RD1	RD1+D	Groups
PLAU	0.163143	0.918101	1.16445	2.00118	Group I
LYN	1.4828	3.79945	4.99419	5.28292	Group I
GPR64	0.208989	1.39909	0.130865	0.183466	Group I
CCNO	4.32542	0.35084	3.10193	1.98861	Group I
TBC1D1	0.616417	1.59231	0.806018	1.39458	Group I
PPP1R1B	17.3405	3.89539	4.52039	5.05471	Group I
AK5	15.2398	9.53458	8.78688	7.03948	Group I
SLC8A3	39.1847	22.9196	20.6007	15.6431	Group I
CNKSR2	2.95447	5.90591	2.68269	4.5994	Group I
KCNA6	7.09982	12.3002	8.23366	13.117	Group I
LASS1	11.0251	20.3972	17.1281	22.0018	Group I
ZFPM1	22.2359	4.56899	15.7892	13.6749	Group I
PTPRZ1	3.64944	6.48052	3.79256	6.33081	Group I
ALDH1A3	0.0707085	1.12674	1.77352	1.83281	Group I
EPHB1	1.10947	2.82729	0.73069	1.609	Group I
CXCR4	2.8028	5.80237	4.379	5.40092	Group I
CRYBA2	3.84809	0.101005	0.890909	0.863665	Group I
BNC1	0.222978	0.969463	0.224521	0.370215	Group I
SARM1	26.7473	15.4456	11.8487	13.4723	Group I
RGNEF	6.38361	1.68086	2.6496	2.98706	Group I
NPTX2	24.9934	43.8423	25.3228	39.4493	Group I
RNF220	11.1026	18.0127	8.85145	13.2289	Group I
SEMA6D	5.48079	3.12274	2.14967	2.69714	Group I
CYP26B1	0.723811	2.26738	0.339576	0.788504	Group I
RAB3IP	24.1508	13.7304	15.1302	15.2969	Group I
C1QL3	20.8456	8.04274	12.2046	9.88009	Group I
BACH2	0.841063	2.40557	1.3944	2.56315	Group I
ADCY1	44.2972	16.9441	30.9859	24.9305	Group I
FHDC1	1.02878	3.1092	0.34745	1.06788	Group I
TBX5	0.897865	2.16295	0.797443	1.39148	Group I
NFIC	55.1628	29.6591	37.3156	35.7237	Group I
DCBLD1	2.05467	0.982099	1.34452	1.61951	Group I
TMEM54	1.5372	3.33673	1.39187	2.06862	Group I
OXTR	6.52289	2.89237	1.49575	0.754518	Group I
GADD45G	9.28259	19.8713	16.6936	17.0925	Group I
CAMKK1	20.7527	4.90247	11.0193	9.37271	Group I
KREMEN2	1.19741	0.0986247	0.934382	0.322745	Group I
GRIN2D	6.28223	2.72754	4.37731	2.93165	Group I
D4BWG0951E	13.4574	6.33798	11.8976	8.37445	Group I
PRKD1	6.2816	3.56499	4.92938	3.8743	Group I
RUNX1T1	4.69151	9.75205	5.02692	7.05529	Group I
LATS2	7.43158	4.21397	7.61882	6.26709	Group I
AUTS2	4.12025	8.82371	4.84528	5.26677	Group I
TSHZ1	7.68657	13.9629	6.06627	9.15333	Group I
2610017I09RIK	2.4821	0.162152	0	0.102959	Group I
ATP2B3	2.24769	1.08575	1.67661	1.3069	Group I
MAN1C1	9.27141	18.5087	10.5693	16.4427	Group I
PRR16	0.616935	1.64114	0.499617	0.926888	Group I
SCUBE1	1.34782	0.527986	4.859	2.97875	Group I
RTN4RL2	54.5772	17.2789	37.2184	25.9223	Group I
SLC7A8	31.2744	10.0964	13.517	14.9217	Group I
TSHZ3	1.78382	3.87848	2.30604	3.43977	Group I
RAX	133.234	65.4386	73.111	90.6007	Group I
PAX2	0.771421	2.26144	0.370022	0.639083	Group I
DOCK10	0.57609	1.64765	1.40711	2.63003	Group I
SEMA3F	49.6813	17.8237	34.9342	30.6403	Group I
SMOC2	0.327599	2.16691	0.731784	1.30478	Group I
ARG2	6.03422	1.36586	3.86347	3.28345	Group I
HMGA2	0.84022	2.5803	6.13626	4.61633	Group I
HEY2	9.45415	5.54024	8.71231	8.50555	Group I
BMPER	0.322483	1.06654	0.277704	0.55896	Group I
HRH3	9.52224	5.67674	5.15671	6.76831	Group I
DLGAP2	0.801625	2.11677	0.966015	1.2166	Group I
NKX6-2	2.79621	5.22188	3.29318	4.74887	Group I
KCNA3	2.04773	0.942139	1.17575	2.28927	Group I
TSPAN18	0.772266	2.24553	0.985711	1.95787	Group I
PLEKHO1	11.9872	28.5511	16.9934	24.816	Group I
KIF17	1.54452	0.301302	2.70962	1.76853	Group I
EGFR	1.37118	3.16781	4.92219	4.31351	Group I
RASSF5	3.47921	6.45008	4.61716	5.10577	Group I
RRS1	8.76581	14.2062	19.4778	17.0995	Group I
CDK5R2	197.579	46.9607	89.781	91.3001	Group I
RHBDL3	13.2421	2.077	8.52625	6.53047	Group I
CITED4	1.78838	5.76149	2.7933	1.50707	Group I
NTF3	1.1633	0.404983	0.744193	1.44287	Group I
ST3GAL6	0.90711	2.51357	0.881846	1.83406	Group I
RTN4R	2.80075	5.11909	2.68638	3.65011	Group I
TCFAP2D	0.530972	1.50343	0.344647	0.594676	Group I
ST8SIA1	16.2798	3.81444	12.7979	9.23502	Group I
DGAT2	7.0156	13.0685	9.55822	11.2118	Group I
HS3ST3A1	0.679285	2.15386	1.46418	0.828065	Group I
FLT1	2.59572	1.16278	0.327226	0.953033	Group I
BMP2	0.774164	2.21266	0.471158	0.842962	Group I
ADAMTS19	1.49096	0.402531	0.223895	0.310202	Group I
NGEF	7.60712	3.46754	5.96521	7.36086	Group I
PLCL2	3.50019	6.26862	4.64096	4.76175	Group I
FDPS	13.6759	5.71557	4.16638	4.95181	Group I
LYSMD2	8.20914	17.7186	5.87821	8.8424	Group I
ANK1	3.34626	7.23418	2.9694	4.41039	Group I
PLLP	2.76356	1.28747	1.73683	2.28249	Group I
FZD10	1.29375	0.293895	0.884638	0.627259	Group I
ARHGAP10	14.3687	5.70153	6.47397	5.84133	Group I
TMEM28	4.15728	1.09443	1.75813	1.25685	Group I
SOX6	1.74947	5.0932	1.40646	2.69678	Group I
GATM	0.218352	0.941466	0.609922	0.349842	Group I
PTPRT	5.78341	12.4017	5.18784	7.7788	Group I
ST8SIA3	3.91133	6.58621	2.75791	3.15041	Group I
ZFP467	10.2436	20.0635	9.33592	11.017	Group I
ZFP804A	5.53871	9.08246	5.49801	7.96586	Group I
WNT10A	1.24789	5.07025	0.220394	0.82601	Group I
6530418L21RIK	40.8753	21.4472	23.8519	21.7738	Group I
WNT9A	3.66775	1.261	2.95403	3.66506	Group I
GDPD5	79.4763	22.1592	57.8145	41.0792	Group I
IGF2	11.7742	25.8769	11.9598	15.2495	Group I
LYPD1	1.22278	2.71771	1.11266	1.86972	Group I
RGS20	3.29518	0.554795	0.729162	0.678088	Group I
TRIO	8.01168	15.3528	13.6454	15.535	Group I
HDGFRP3	10.7023	17.9216	11.7664	16.1001	Group I
STAG3	1.75068	3.27894	3.76799	2.54424	Group I
RGS6	3.33338	1.1764	0.995528	0.853672	Group I
MAF	6.43931	18.8562	6.06287	9.74893	Group I
LTK	1.01494	0.247898	0.711079	0.249577	Group I
EPHA3	1.87006	4.28063	3.1124	4.19859	Group I
ZFP536	9.58152	5.48675	7.4114	7.40735	Group I
ABCG4	25.8476	13.8535	19.2741	15.7227	Group I
EGR3	0.572455	1.81403	1.18723	1.35305	Group I
DUSP7	22.1487	10.7371	17.542	15.8197	Group I
PTPN5	5.03347	2.35488	2.37502	3.8459	Group I
SLC9A5	6.64853	1.82603	3.54811	2.73465	Group I
SYT10	2.58085	1.10936	0.861045	1.47508	Group I
MAMLD1	12.8738	6.78718	9.35709	6.1829	Group I
SNPH	10.2349	6.01097	4.00995	3.15734	Group I
CADPS2	4.25572	1.63995	2.08707	2.31387	Group I
LRP2	1.10972	0.176862	0.781653	0.559054	Group I
PPP1R14C	6.05774	13.3309	7.28951	8.75529	Group I
SLC30A3	9.09668	2.04025	2.41368	2.67388	Group I
LEPREL1	0.906924	2.4936	3.37836	2.9201	Group I
ANKS1B	3.11285	6.51555	3.00632	4.42349	Group I
JAG1	2.94444	0.586803	1.85212	1.4309	Group I
GFOD1	3.36796	6.6357	2.78972	3.96138	Group I
INSM1	45.9214	18.2153	33.8438	23.2733	Group I
GALNT6	3.23039	0.476906	0.548677	0.768883	Group I
DSCAML1	23.2767	12.8767	19.8774	13.4592	Group I
TMCC3	5.18809	10.9396	6.35378	7.88448	Group I
DHH	2.47265	0.937505	0.833059	0.672917	Group I
NRP2	2.62551	5.2064	5.87636	4.97375	Group I
KCNK12	1.9744	0.920398	1.27546	1.00034	Group I
PARP8	10.0017	23.2504	12.769	16.6758	Group I
BAZ1A	0.504764	1.42812	0.592984	1.3573	Group I
TCFAP2E	4.12231	7.49528	1.90897	3.21677	Group I
ITGB1	18.8078	32.3264	25.3811	36.5358	Group I
GRIK2	1.98412	4.12824	3.09015	3.96112	Group I
IRX3	1.26211	2.86491	3.0375	4.88567	Group I
PLEKHG3	3.32923	0.821438	1.69012	1.08763	Group I
HELT	2.68391	0.115414	0.496587	0.22651	Group I
RASD1	2.02697	4.71328	3.00121	4.51122	Group I
KCNMA1	6.79019	12.3351	17.1787	15.3537	Group I
PRR15	1.4472	0.5754	0.218816	0.68642	Group I
ESRRB	15.7476	1.60664	4.65384	3.16852	Group I
FAM123A	36.8954	13.6891	46.6923	40.6498	Group I
BCOR	20.1929	11.3979	21.4297	19.5977	Group I
SAMD5	1.8472	5.70061	2.38426	3.37859	Group I
ATP7B	5.65789	0.909386	1.65908	1.24572	Group I
GAS6	214.609	93.6223	164.832	114.717	Group I
SLC7A2	2.46161	0.665144	2.46492	1.56883	Group I
EBF4	9.03129	2.49775	7.1424	5.57841	Group I
D1ERTD622E	14.7213	9.09345	11.7697	10.8663	Group I
SCN8A	15.8302	9.66869	13.4275	11.138	Group I
N28178	3.51818	1.87414	1.60596	1.46064	Group I
PCSK9	1.68425	3.4787	0.411953	0.463185	Group I
CRTC3	7.28342	3.34833	4.71399	3.45112	Group I
GAB2	2.77538	5.29347	4.16792	6.65254	Group I
FSTL4	1.4437	3.09883	1.83913	2.22942	Group I
TRPC5	1.38748	0.064033	0.1412	0.0284606	Group I
ABHD3	5.69441	2.42187	5.06502	3.31973	Group I
Rgr	0.21724	1.39339	0.63898	0.114493	Group I
1110007C09Rik	33.2548	11.5328	20.8115	22.167	Group I
Irf7	5.17341	0.623961	0.758656	1.58511	Group I
Asl	6.47664	1.8558	3.81538	6.15703	Group I
Fbln7	0.416144	2.62329	0.562065	0.347708	Group I
Ttc25	2.6206	0.382589	0.898745	1.54081	Group I
Cbx7	4.90736	2.20465	3.58771	4.67458	Group I
Pcdhb2	1.67323	0.734946	0.643031	0.980412	Group I
Hdac11	28.0451	45.1396	50.1068	37.1464	Group I
Xkr7	5.68421	10.1435	12.6669	9.65615	Group I
Plch2	83.6059	31.7108	39.0139	27.5225	Group I
Mrpl43	36.6172	57.3702	40.2172	26.293	Group I
Flrt3	3.78266	8.12753	6.31829	4.26165	Group I
Rnf165	9.08333	15.8089	14.1461	11.78	Group I
Zfp688	8.64432	5.28448	6.33052	6.31275	Group I
Llph	3.01648	6.19583	5.50971	6.86383	Group I
Nudt8	7.56458	3.9479	5.15814	5.05416	Group I
Pcmtd1	9.81632	17.5451	13.7994	13.2022	Group I
Leprotl1	18.2425	29.9622	25.647	28.9065	Group I
Tmem132b	2.87369	1.30448	2.2313	2.47227	Group I
Mgea5	40.8428	63.4786	53.7982	44.4483	Group I
Cyp51	16.4685	9.63521	10.3047	15.6199	Group I
Ap3m1	5.09243	8.5563	6.2204	5.05108	Group I
3300002A11Rik	1.89542	3.53787	4.26813	2.99687	Group I
Slc29a1	3.29708	7.56393	9.59024	6.26859	Group I
Bpifb6	1.58355	0.0480919	0.586294	1.02427	Group I
Gm17239	15.4182	8.97083	15.1895	13.2047	Group I
Raf1	27.1066	17.2905	16.8265	23.3533	Group I
Slc38a3	115.13	43.7488	89.2825	61.3858	Group I
Trp53inp2	80.2862	47.554	37.3356	36.2761	Group I
Zbtb7a	19.9335	12.6989	14.5648	21.0596	Group I
Mrpl2	46.8587	30.2744	29.8645	40.402	Group I
Kcns2	0.995329	4.17511	1.2239	0.493756	Group I
Cdk20	13.1982	7.88671	9.59925	15.1104	Group I
9130401M01Rik	20.5685	33.1903	27.2777	22.2506	Group I
Denr	8.60567	15.7031	9.86682	10.6861	Group I
Tmem184c	15.8063	25.2321	19.4576	16.6843	Group I
Ssx2ip	22.0794	10.0585	14.8339	17.2965	Group I
Wnt4	1.02859	0.241141	0.388859	0.426134	Group I
Mitf	0.716636	1.8389	1.41619	1.10953	Group I
Drd1a	5.27478	13.1256	10.1756	11.009	Group I
Mt1	17.709	105.144	130.14	123.385	Group I
Pcdh15	3.03893	1.34154	3.03187	2.87939	Group I
Gm10549	6.14017	0.998858	1.0193	1.30467	Group I
C030037F17Rik	0.537992	1.40365	0.702963	0.82936	Group I
Fam124a	2.62249	6.04814	5.06178	4.64221	Group I
Rfng	26.7656	44.8602	29.1783	20.1572	Group I
Hexa	30.4907	48.3568	48.2216	36.7574	Group I
Tjp3	0.976785	0.129802	0.481054	1.0657	Group I
Armc9	5.58406	1.64468	2.29471	3.37229	Group I
Igfn1	1.35046	0.349251	0.164056	0.270257	Group I
Gdap1	10.5695	17.1974	12.4203	10.6469	Group I
Smug1	29.9109	13.6508	9.91219	11.1564	Group I
4732440D04Rik	6.2705	3.39448	6.69054	10.7131	Group I
Cpne6	6.20333	13.1947	12.5945	8.69267	Group I
Dock3	4.58739	7.75637	5.69617	4.94268	Group I
Rpl36al	15.2801	27.2653	20.1147	16.9997	Group I
Als2cr11	1.03347	0.0718488	0.0651724	0.198733	Group I
Kif5b	17.6926	28.165	22.0772	21.8678	Group I
Gpn3	26.0621	16.6131	17.1793	23.6467	Group I
Zdhhc5	37.6758	21.6654	19.6851	27.578	Group I
Fam108b	11.2743	18.4918	17.2683	12.4083	Group I
Ttyh2	67.686	22.4095	29.7611	33.5748	Group I
Ppard	31.403	16.502	20.1042	22.5252	Group I
Nkap	4.18067	7.14892	5.85282	3.79003	Group I
Spred1	7.1075	16.7748	17.1691	11.267	Group I
Msn	7.16345	12.0874	23.7417	27.943	Group I
Slc26a6	11.5038	6.55314	6.96511	6.65898	Group I
Gm16039	9.98409	4.61583	4.86487	7.80027	Group I
Dand5	10.5387	6.27679	4.54867	6.85599	Group I
Ftl1	154.446	319.157	367.38	387.976	Group I
Scd1	3.80076	1.34605	2.9192	2.54231	Group I
Olfr1417	1.11747	0.287871	0.236546	0.154826	Group I
Abr	11.0031	19.8075	16.5659	11.4067	Group I
C330018D20Rik	2.0471	5.20868	2.55376	1.79193	Group I
Kat2a	13.4175	24.0234	18.1303	11.7996	Group I
Wsb2	16.9142	34.2824	31.3986	20.1201	Group I
Spg21	12.7482	20.5467	19.4727	21.8093	Group I
Slc25a40	3.34284	6.19983	3.85769	2.37843	Group I
Ap2a2	108.226	54.8171	61.5379	76.6364	Group I
Gm11099	1.53281	0.492857	0.089412	0	Group I
Gm10766	7.48308	1.13957	1.82467	3.19772	Group I
Gipr	0.249872	1.01675	0.341282	0.303534	Group I
Syngap1	21.7941	34.2517	37.366	24.1428	Group I
4933432B09Rik	2.51901	0.709231	1.20036	1.5613	Group I
Stx7	24.6078	49.7388	45.9743	31.0646	Group I
Tmem65	12.2941	20.785	21.9909	32.3003	Group I
mt-Nd4	411.481	835.86	542.402	467.638	Group I
1700021F05Rik	7.43852	13.1638	10.3757	13.7471	Group I
1110012J17Rik	69.0067	21.2507	40.7361	54.7647	Group I
C78339	16.8785	29.396	29.7891	24.237	Group I
Usp33	36.7969	18.3492	23.4301	33.8821	Group I
Mif4gd	22.1359	12.1356	10.1372	13.1269	Group I
Rundc3b	5.90044	11.175	6.59984	5.45034	Group I
N4bp2l1	7.48902	3.94168	7.36931	10.9214	Group I
Alg14	5.13659	8.98795	5.2869	3.7192	Group I
E130304I02Rik	7.28083	3.98559	4.35837	5.87499	Group I
Foxn2	1.73933	3.7215	3.23283	1.76572	Group I
Ikzf2	2.3044	1.10549	1.31295	2.02713	Group I
Eml1	16.9782	2.64565	6.57827	10.2164	Group I
Dlg2	10.5737	17.901	12.8269	9.72741	Group I
Fmnl3	1.31159	2.68883	3.67239	2.61199	Group I
Ranbp1	21.2394	39.4774	29.2574	31.0839	Group I
Hnrnpa0	120.721	211.196	168.226	117.527	Group I
4930579G22Rik	5.40778	2.51153	4.42243	3.91308	Group I
Leng9	9.69988	5.46184	4.01687	3.55061	Group I
4732415M23Rik	5.31304	1.76646	2.44001	2.56682	Group I
Cd276	12.5411	7.50312	6.87569	5.54117	Group I
Pitrm1	8.13515	16.3355	18.1154	13.0806	Group I
Calu	33.2309	55.3985	51.0395	41.0266	Group I
Ndufa4l2	5.14209	23.6783	3.07912	2.1045	Group I
Golgb1	16.8385	10.5045	14.7697	17.1482	Group I
Ube2e1	9.42653	15.7937	14.3278	10.4296	Group I
Per1	17.6404	10.4409	21.7817	16.1237	Group I
Larp6	6.78997	11.5595	11.2499	8.464	Group I
Stard3nl	10.3169	17.9924	14.4195	11.2112	Group I
1700120B22Rik	11.6445	5.12068	7.65035	10.7113	Group I
Pmvk	62.4617	22.4626	28.9698	36.5713	Group I
Lrdd	1.04576	2.48155	2.34797	1.29274	Group I
Lap3	4.08125	6.96835	8.56381	7.12461	Group I
Tas1r1	1.31942	0.317633	0.567699	0.621869	Group I
Tmem8	11.0474	5.79282	11.6613	11.1562	Group I
Meig1	2.72536	0.335046	0.37923	0.979339	Group I
Dhdh	11.7378	3.75139	3.73576	5.94839	Group I
Gm17615	0.451252	1.39715	0.730309	0.455412	Group I
Prnp	187.288	119.298	199.043	233	Group I
Serpinf1	7.23145	14.2327	11.4115	7.7518	Group I
Fxyd2	0.270328	1.23974	0.474326	0.145322	Group I
Foxn3	7.83783	14.3088	15.2426	11.4772	Group I
Tmem68	5.09153	8.64325	4.49291	5.69854	Group I
Olfm4	0.594932	1.65528	0.82099	0.225085	Group I
Ccdc96	2.55662	1.13321	1.15467	0.847967	Group I
Tmem9	104.984	67.1712	70.0091	55.9181	Group I
Zfp7	5.11157	2.87262	3.65901	3.88819	Group I
Smyd2	12.0186	25.3558	19.9357	14.1027	Group I
Slc44a1	10.1029	4.78498	7.45305	10.4642	Group I
Agpat4	5.44243	9.57776	12.7855	9.83895	Group I
BC023829	37.8571	17.9152	20.1061	24.115	Group I
Usp29	2.47716	4.37923	4.53411	2.9408	Group I
Dedd2	26.9208	14.3758	19.1369	24.9994	Group I
Osta	0.627972	4.31928	0.643431	0.167281	Group I
Trim59	0.677691	1.76478	1.414	0.819082	Group I
Rabl2	7.1726	3.96446	4.88987	6.51331	Group I
Adcy2	10.9498	28.4503	20.1197	14.1041	Group I
1110067D22Rik	69.9968	27.5184	33.9427	48.3684	Group I
Arsg	11.1449	5.0284	5.69668	7.14404	Group I
Hmgcr	24.6542	10.6634	10.7898	15.3712	Group I
1700019E19Rik	40.9382	25.3836	32.3942	31.0652	Group I
Stxbp5l	1.14839	0.349471	0.631602	1.20171	Group I
Rnf144b	17.0101	7.95301	14.1733	19.3498	Group I
Galntl2	3.06437	6.14488	7.84694	5.95471	Group I
Evc2	0.803526	1.91689	1.64953	1.7421	Group I
Stk32b	2.24335	4.07982	2.53267	2.24827	Group I
Asap3	5.87033	1.6338	2.81302	2.20495	Group I
Tcn2	11.0967	19.0603	21.4904	13.7753	Group I
Hmcn2	2.35167	1.16306	0.583433	1.31068	Group I
Gm10595	4.33261	1.84648	5.79037	8.51225	Group I
Mterfd2	4.48784	7.81639	4.15763	3.40866	Group I
Atf7	6.89034	3.27635	5.4156	8.22554	Group I
Asxl3	0.778331	3.16607	1.90039	1.095	Group I
Stac	0.726982	2.11592	0.778736	0.826159	Group I
Agk	2.89597	5.66727	3.89852	3.93083	Group I
Epb4.1l5	13.9109	4.08455	6.34535	7.6149	Group I
3110035E14Rik	0.345482	1.25969	0.103307	0.206831	Group I
Nutf2	3.21082	5.49936	4.23583	3.27173	Group I
Aco1	16.9503	10.5641	12.9388	11.7455	Group I
Rhpn1	18.3444	4.62817	7.01151	10.5982	Group I
1700092M07Rik	3.42007	1.37296	1.52894	0.954268	Group I
Ercc2	49.5987	29.8984	30.0729	41.2127	Group I
Mgat4b	12.9336	26.9519	34.2227	30.0454	Group I
Ppil6	4.51984	1.42794	5.22055	5.93375	Group I
Wfdc1	1.77369	3.37472	3.10074	2.58375	Group I
Arhgap44	16.1329	28.7388	23.9061	16.7169	Group I
Spred2	4.28433	7.32971	7.38157	4.91227	Group I
2810453I06Rik	8.32285	13.3678	9.69302	8.58329	Group I
Neurod4	32.055	71.2907	56.6587	42.2088	Group I
Arl9	1.57325	0.564681	0.443915	0.694179	Group I
Cdv3	9.97835	16.1324	12.1993	14.2633	Group I
Pex26	4.17617	7.25745	4.46785	3.67628	Group I
Timm8a1	1.23738	2.8638	1.88652	2.59441	Group I
Zdhhc16	81.4439	37.4308	36.8729	51.1898	Group I
Gpr146	5.27315	2.33787	7.32954	4.45836	Group I
2310042D19Rik	2.44463	0.658084	0.89142	1.28991	Group I
Rpl23	2.8568	6.17635	4.7164	5.06812	Group I
Kif3b	21.0692	11.8098	13.7727	16.9306	Group I
Junb	45.9575	25.7631	86.4738	56.304	Group I
Rfx1	17.5206	10.0774	8.10648	12.4024	Group I
Mgat4c	0.863043	2.05412	0.885891	0.675978	Group I
Rfxank	7.91167	13.1621	10.3871	6.67503	Group I
Oscp1	4.50444	2.08378	1.52099	2.64077	Group I
Cox6b2	24.6372	7.1525	23.1793	28.5967	Group I
Lgals1	6.86673	15.6417	25.0492	21.9516	Group I
Radil	8.21765	1.72296	2.65488	4.26569	Group I
Ccne2	1.7499	3.46094	2.29816	1.83299	Group I
Plekhg1	1.49341	3.73084	2.64068	1.54024	Group I
Gm17485	10.6612	24.6529	18.6871	13.9786	Group I
Plekha7	7.11981	1.64907	5.99727	7.31828	Group I
Ptp4a1	2.19335	6.78375	5.18052	4.56046	Group I
Zfp784	15.03	5.46162	5.79479	7.15812	Group I
6330407J23Rik	12.2076	19.9464	19.3274	16.0102	Group I
Pak7	3.24867	6.63346	5.59085	4.1477	Group I
Lrrc16b	16.9732	28.177	33.0381	26.3596	Group I
3632451O06Rik	5.44538	2.88387	5.48073	5.50766	Group I
Agrp	6.03237	1.77826	2.89239	2.97403	Group I
Gm5595	1.00956	2.14687	1.20774	1.70318	Group I
Rai14	3.35837	11.6824	8.90256	5.71165	Group I
Spr-ps1	0.45725	2.27483	0	0	Group I
Zfp385c	19.0106	33.9214	23.222	21.8757	Group I
Dnaic2	3.29964	0.813141	1.465	2.4401	Group I
Alg3	8.49765	14.6757	9.61693	8.59815	Group I
Prss38	1.06313	0.180807	0.598621	0.520948	Group I
C1galt1c1	7.95163	13.3831	7.81531	9.52166	Group I
Dok1	0.684995	1.59962	2.52633	1.49356	Group I
4930503L19Rik	2.16423	4.84535	4.41799	2.6644	Group I
Postn	0.22712	1.35994	0.593007	0.0418584	Group I
Gm17402	16.4777	2.21786	9.83531	13.2158	Group I
Gm11037	1.09212	0	0.679531	1.15118	Group I
Acot9	1.72972	3.38647	2.49331	2.1803	Group I
Hspd1	20.2634	32.3978	29.2826	34.7511	Group I
Gm17635	3.44539	9.41207	3.76169	6.16704	Group I
Zyx	11.2716	28.1068	23.5629	18.1793	Group I
Wbp5	53.3319	84.3831	102.185	76.9387	Group I
Adipor1	54.6953	25.7536	44.6117	56.4353	Group I
Bex4	17.628	33.0555	19.4117	12.4299	Group I
AI427809	1.31722	2.97778	0.96483	1.37087	Group I
4930579K19Rik	1.65829	0.344698	0.875469	1.1653	Group I
Atm	1.57814	2.97414	2.93692	3.4806	Group I
Nudcd3	16.6172	26.2543	20.8441	18.2406	Group I
Fam69b	10.414	19.5185	14.4867	9.86825	Group I
Acvr1	2.43122	4.68395	4.20468	3.49001	Group I
Nutf2-ps1	5.92146	10.402	7.43556	7.00689	Group I
Bfsp2	3.61554	6.17196	0.683752	0.375385	Group I
Casp3	9.19486	18.0887	33.5142	25.504	Group I
Impad1	10.5357	19.5959	15.069	12.1214	Group I
Wars	20.0967	35.6921	22.033	19.6622	Group I
Pnpla8	10.4841	16.7506	14.3197	15.3012	Group I
1190007I07Rik	2.56971	4.83953	3.97907	2.97799	Group I
0610010F05Rik	4.67904	8.98185	6.30965	5.03228	Group I
Mpdz	5.0006	2.01567	3.40202	5.24833	Group I
Heatr8	1.02842	0.177253	0.465054	0.859788	Group I
Fam49b	15.2485	24.8264	19.2109	12.1909	Group I
Scn1a	1.53877	3.44998	2.35619	2.54519	Group I
Fbxo45	9.52832	16.7714	11.171	8.75161	Group I
Rxrg	0.527757	2.66619	0.896377	0.266871	Group I
Gm16432	2.11986	0.894961	0.342146	0.372974	Group I
Fam13a	2.53106	4.56253	4.59622	3.58117	Group I
Gm7353	10.0019	6.175	5.45375	7.32248	Group I
Zfp526	6.91939	4.13532	5.28794	6.11886	Group I
Gnaq	12.3974	22.0149	17.4788	14.9532	Group I
Aff1	18.7652	8.76825	11.6015	16.1403	Group I
Eno3	21.558	13.6104	20.1626	21.9348	Group I
Tmem104	3.11765	5.55938	3.71678	2.22682	Group I
Syde1	3.07575	5.66105	4.96628	5.52745	Group I
Gpam	27.4098	14.4455	13.0311	18.7112	Group I
Fndc3b	2.68053	5.13127	6.55287	4.99353	Group I
Gm10762	3.89425	7.46687	3.31069	1.98129	Group I
2810055F11Rik	2.4052	1.12653	3.59931	4.02526	Group I
Apeh	28.7254	14.4935	16.4547	19.2924	Group I
Fgd6	2.22109	5.49907	4.64194	2.80147	Group I
Cngb3	1.32224	3.19834	1.548	0.764723	Group I
Mogat1	1.2898	0.0927327	0.019627	0.277081	Group I
Tmco1	5.97813	12.0057	8.71209	5.94759	Group I
Prmt3	3.20066	6.83246	4.13663	6.05731	Group I
Spast	12.2655	23.1276	19.3375	15.6663	Group I
Cxcr6	2.87887	1.10667	1.27614	2.18013	Group I
Ypel2	20.1706	10.181	16.3399	21.6318	Group I
Fyn	17.5396	32.9708	36.611	24.1186	Group I
Dnajc30	18.6603	33.6976	18.7603	13.122	Group I
Xpo1	20.568	49.2892	38.2751	34.4284	Group I
Trim46	9.19896	17.5602	13.7949	9.15753	Group I
Gm10401	24.6493	45.898	26.9349	24.977	Group I
Met	2.54358	5.34201	5.48202	4.81125	Group I
Eif4e	17.0488	27.5637	19.6574	18.3252	Group I
Slc24a5	11.2822	22.8222	13.2902	14.2848	Group I
Atp6v1f	46.2329	82.8628	57.9167	49.0172	Group I
Slc2a4	4.09788	0.575145	2.65168	2.83732	Group I
Dolpp1	6.20211	12.1776	7.85359	4.97521	Group I
Rab11fip2	6.66052	11.1117	6.33875	4.42059	Group I
Mrpl49	49.4835	29.7014	26.5406	28.5381	Group I
2010107G23Rik	6.91325	13.0912	11.1743	8.12121	Group I
Nmt2	3.4333	6.70061	7.85461	5.53114	Group I
Pkmyt1	13.9796	6.72355	7.16357	8.06645	Group I
Lass4	33.1002	8.55172	11.4129	17.3054	Group I
Atp6ap2	36.7977	58.3993	61.7807	62.9236	Group I
Pole4	9.52834	21.5907	14.3408	10.7261	Group I
C030019I05Rik	3.17145	5.4258	4.25078	3.36305	Group I
Rapgef5	14.159	6.17441	8.1375	8.02534	Group I
Alox15	0.0489542	1.11861	0.0166144	0.0281462	Group I
Chst9	1.69974	3.46129	2.03965	1.04463	Group I
Gdf3	0.205576	0.997179	0.73869	0.390047	Group I
Sec14l2	21.0729	2.62666	6.38042	6.30604	Group I
Ptprn	30.5084	12.6086	31.072	31.414	Group I
Rbfox3	6.38949	12.539	10.2438	7.74228	Group I
Iqsec1	26.8405	16.0596	19.2143	25.4706	Group I
Brcc3	2.2579	4.76261	3.3141	3.60172	Group I
Usp40	4.50327	7.63094	6.56905	4.874	Group I
Rangrf	13.5892	3.99745	3.77517	2.68745	Group I
AW011738	3.0849	0.4908	0.325425	0.3504	Group I
Tmem191c	23.82	40.0998	34.8882	32.7032	Group I
Klhdc8b	123.007	46.4413	62.1357	56.8414	Group I
Ldb1	36.8817	60.3166	56.6345	42.1813	Group I
Rnf7	25.5791	44.54	32.5266	29.7098	Group I
B3gnt8	1.02919	0.304736	0.386987	0.380475	Group I
Polr2h	5.40783	9.06311	8.30642	8.07337	Group I
Nadk	10.2965	16.5853	12.5157	8.78302	Group I
Tram1l1	13.5681	24.7364	22.1963	14.6434	Group I
Atcay	23.4441	44.3789	30.0381	19.3527	Group I
5031425E22Rik	24.7514	7.37224	6.66166	9.04304	Group I
Fn1	6.58364	16.4302	22.2867	19.1344	Group I
D17H6S56E-3	7.90797	1.87776	1.95919	1.56342	Group I
Nudt12	0.916078	2.02761	1.71246	1.29308	Group I
Hmgb1	6.28899	11.6745	10.6857	6.81592	Group I
Tmem229a	1.39136	3.45684	1.5496	0.860539	Group I
Sesn1	31.0108	12.5115	17.4356	19.8342	Group I
4930538K18Rik	2.31663	0.851299	1.43909	0.93355	Group I
Dock9	6.85849	3.05422	6.21622	8.36604	Group I
Dnmbp	6.5951	3.3089	4.20616	6.11418	Group I
Elmo3	3.89919	1.98017	1.58353	2.48546	Group I
5830454E08Rik	2.08811	0.88325	0.841235	0.676932	Group I
Oat	45.0381	21.275	23.1813	34.1468	Group I
5830462I19Rik	13.6007	6.33249	8.31285	12.3497	Group I
Fbxl22	1.37383	2.65579	1.57751	1.45031	Group I
2810032G03Rik	1.38065	0.518739	1.32714	1.69574	Group I
Ppia	1.20171	2.47569	2.13855	1.62931	Group I
Spry2	75.9406	39.278	59.7694	82.9678	Group I
Rps12-ps3	34.5801	71.9136	51.2473	52.7972	Group I
Nudt19	5.75403	10.7699	4.24453	3.71449	Group I
Acad10	2.68172	1.23017	1.48493	1.89239	Group I
2610002M06Rik	3.99312	6.96586	6.14335	4.77212	Group I
Mocs1	9.688	4.99719	6.70132	6.96532	Group I
2510039O18Rik	36.7627	22.8628	27.3019	31.5668	Group I
Prim2	3.8821	6.65732	2.55177	3.13271	Group I
Bcar3	17.2793	5.58547	3.60679	5.85625	Group I
Gm2000	183.673	298.479	235.377	272.325	Group I
Crebzf	39.6659	23.0532	30.3705	42.368	Group I
Bcl7c	7.19889	14.2162	12.256	8.26783	Group I
Ldlrad3	1.72611	4.33967	3.08105	2.13927	Group I
Mettl16	2.25665	4.24476	2.92872	3.01563	Group I
E2f3	12.9855	7.6755	8.52418	10.0441	Group I
Opcml	0.575197	1.4701	0.938498	0.389576	Group I
Ehd4	21.5972	7.18522	9.79868	14.9493	Group I
Cabp1	26.3368	44.8528	39.1582	29.7981	Group I
D10Wsu102e	3.73794	6.32012	3.85177	5.18917	Group I
Rps26-ps1	227.125	357.19	248.111	299.613	Group I
Grm5	1.63575	0.633412	0.671786	1.06426	Group I
Arl4d	68.0721	15.0948	39.7172	38.8211	Group I
Dpcd	39.6819	17.6047	16.771	24.5599	Group I
Cdc34-ps	20.377	6.15453	3.94041	3.86868	Group I
Rhox2f	0.0560783	1.21583	0.157016	0.0332497	Group I
Gna11	18.1772	30.4781	23.4237	15.2404	Group I
Dcaf12l1	2.90738	5.10552	3.19558	2.1444	Group I
Cplx1	25.2601	13.8823	23.9155	36.3695	Group I
Clcn2	6.85888	12.2424	15.2505	9.84247	Group I
Pard6g	3.21315	6.08909	5.79461	3.75836	Group I
Cdkn1a	5.83154	10.7345	24.0449	28.4494	Group I
Sh3bgr	2.43639	4.87214	3.54969	2.44682	Group I
Moap1	8.31621	14.2462	10.45	7.26244	Group I
Tmem120b	6.58262	3.37722	4.93208	7.07177	Group I
Bsnd	4.25992	8.55659	8.54345	7.16459	Group I
Lrrc58	5.45301	9.46504	8.25957	8.58769	Group I
Sc4mol	5.2491	2.21827	2.74566	3.75061	Group I
Tmem194b	6.96827	3.81733	6.68377	9.40663	Group I
Tmx3	7.21925	14.9477	12.5185	10.2554	Group I
1700007K13Rik	2.62563	0.507377	1.0457	1.24363	Group I
5730437N04Rik	23.1805	37.3586	33.584	22.4016	Group I
5430405G05Rik	2.55331	1.0448	1.1499	1.91276	Group I
Slc47a1	0.384051	1.98766	1.68377	1.2961	Group I
Tnik	7.17481	11.9943	13.3774	10.4143	Group I
Ube2q2	3.67086	7.53431	5.39126	4.55659	Group I
Gm17590	5.86511	2.00663	4.81334	7.4347	Group I
Hexb	8.68423	15.72	15.4768	13.445	Group I
Chrnb1	5.86839	1.11312	2.68617	3.60909	Group I
Ap1s1	20.0488	41.4473	32.4107	21.1408	Group I
Mark1	8.83117	15.2956	14.0921	10.4647	Group I
Mrpl16	6.57562	14.8554	10.362	9.41738	Group I
39509	1.13468	2.46168	2.10105	1.07528	Group I
Slc40a1	0.694695	1.70742	0.910732	0.761209	Group I
Svil	3.92664	1.72261	2.94966	2.88418	Group I
3110003A17Rik	1.58338	6.47494	3.51133	2.00066	Group I
Ing2	18.9413	7.09866	9.69665	11.874	Group I
Cadm4	59.847	108.516	98.5005	65.6828	Group I
Ogdhl	39.692	25.085	34.808	30.057	Group I
Degs2	13.6409	23.7517	15.8684	12.057	Group I
Jak3	3.74571	2.10137	3.48832	4.73178	Group I
Slc6a6	120.112	52.8107	56.0439	80.0825	Group I
Dnajc15	13.7864	23.3736	17.3501	12.9108	Group I
Fam154b	1.2234	0.409156	0.570909	1.22616	Group I
Pqlc1	7.80064	3.98695	5.02964	6.34376	Group I
Kdm3b	29.0969	17.1098	16.9227	17.807	Group I
Gm10828	2.112	4.84043	2.42504	1.774	Group I
Fam53c	31.3711	18.7292	19.3411	28.0672	Group I
Gcfc1	12.3469	20.6667	22.2791	30.3878	Group I
Nme2	54.0993	109.691	66.3211	56.1592	Group I
Acot2	1.45716	3.43942	2.68749	3.55812	Group I
Extl2	31.2805	20.1316	21.7022	23.832	Group I
Ssu72	49.1842	22.9483	26.3637	36.7894	Group I
Zfc3h1	19.7813	10.6265	19.0313	13.5739	Group I
2600006K01Rik	1.64258	0.626641	1.17026	1.40759	Group I
Gpr37l1	0.707547	2.56821	0.543565	0.152205	Group I
Inpp5d	2.41066	0.347373	0.718683	1.06532	Group I
Tspo	2.31469	4.77457	8.11618	5.16616	Group I
Klhl5	5.81299	9.5111	9.0639	6.55967	Group I
Hn1l	2.97886	5.23244	4.58388	3.87684	Group I
Col18a1	7.41512	14.5223	16.4182	11.6368	Group I
Idua	1.80549	3.66196	3.07438	2.22007	Group I
Nox1	1.13935	2.52179	1.7877	1.24273	Group I
Rpl10-ps3	6.27072	17.8943	13.7773	15.6311	Group I
Agtrap	14.9303	6.15443	15.3352	10.3256	Group I
Tmem106c	41.8868	23.1101	38.6464	38.6136	Group I
Nr4a1	17.896	8.86682	36.6642	28.7423	Group I
Atp5e	30.7549	65.3093	6.3677	4.51851	Group I
Nat14	44.6877	23.4721	18.685	12.8811	Group I
Abi3	1.238	2.54415	1.98708	1.55638	Group I
Zfp839	5.2039	2.93086	4.59746	4.3154	Group I
Smarce1	4.6444	8.24741	5.60536	4.41949	Group I
Styxl1	0.972743	0.269253	0.459833	0.634181	Group I
Gpank1	14.1562	6.3483	10.1676	14.9628	Group I
Slc39a14	1.94165	3.84668	7.10184	4.63685	Group I
Tmem26	5.04156	0.501854	0.383179	0.938389	Group I
Optn	20.0499	6.48453	18.1751	24.5258	Group I
Slc37a3	7.57905	12.3192	10.5716	8.02428	Group I
Anp32b	28.3087	45.5772	38.5028	51.4408	Group I
Lactb2	6.84412	3.04119	5.27522	8.11599	Group I
Alg5	3.56014	7.36844	5.41492	4.14239	Group I
E030030I06Rik	2.01114	0.280648	0.356397	0.0603766	Group I
Sdccag8	6.46441	3.75181	3.6906	5.04147	Group I
Chordc1	15.5027	27.7198	17.9637	25.4356	Group I
Alox5	1.39907	0.0684191	0.0148947	0.424753	Group I
Mapk1ip1	22.1731	13.146	16.6833	23.3889	Group I
Ppp2ca	26.9765	48.3189	38.1263	29.8669	Group I
Mrpl52	37.1906	58.3287	42.949	35.8137	Group I
Rasgef1b	11.9762	27.9366	25.4996	23.6484	Group I
Cd8a	1.12004	0.230795	0.0781569	0.2786	Group I
mt-Nd1	981.292	1808.21	955.646	819.72	Group I
Agxt2l2	10.6195	21.6954	13.8828	10.1472	Group I
Ube2v1	8.49297	13.997	11.0059	7.28531	Group I
Dmd	4.25786	1.00433	1.59479	2.75066	Group I
Gprasp2	16.2013	26.7604	26.8779	20.2503	Group I
Clic4	7.02436	15.6342	21.7198	28.2085	Group I
Ubfd1	8.21163	15.1328	11.0049	7.55518	Group I
Capza1	3.98879	8.16743	3.2322	4.12626	Group I
Stx18	6.78086	12.9508	8.72016	6.45789	Group I
Fxn	4.277	7.25633	5.26281	4.70593	Group I
Zrsr1	19.0423	11.1159	13.3899	18.0669	Group I
Arntl2	0.659165	1.7922	0.141195	0.0512564	Group I
Hook3	9.13817	5.51496	6.18265	5.92107	Group I
Il1rap	3.01009	6.21534	11.6623	11.1023	Group I
Cyp4f17	10.6181	6.27236	10.3555	13.1267	Group I
Ift122	9.85563	3.97037	5.03048	8.13447	Group I
Eci1	18.7193	10.8149	10.8376	15.2418	Group I
Rerg	0.311062	1.1556	0.898794	0.47498	Group I
Ppp1r14a	4.89502	11.2613	7.63992	10.2273	Group I
2610034B18Rik	20.4947	9.1052	13.1295	13.0437	Group I
Zc3hav1l	1.15963	2.55434	2.02269	1.55214	Group I
Sp4	13.9118	8.72347	9.38918	11.5816	Group I
Arhgap31	1.26063	3.54245	2.38516	1.61735	Group I
Lrch2	3.34612	6.68753	7.16683	4.37206	Group I
Samd12	1.08322	2.52465	2.3682	1.51327	Group I
Bmpr1a	18.2296	9.49636	14.2117	17.4064	Group I
Nrxn3	13.4731	24.7497	19.0643	13.6165	Group I
Arr3	1.25908	0.257608	2.44924	2.84027	Group I
A930016O22Rik	7.32281	0.720669	1.77999	2.36115	Group I
Stard5	0.913778	2.32107	4.0323	2.36203	Group I
Nt5c2	12.2418	19.9892	17.248	14.8317	Group I
Pus7	2.73445	4.89868	3.88515	4.21874	Group I
Rps24	54.6305	89.9934	81.0572	92.2413	Group I
Fbln2	0.607769	1.52581	4.91434	3.3163	Group I
Mmd2	16.1674	9.60032	4.51447	4.50212	Group I
Gm5069	1.3991	0.550425	0.368698	0.279771	Group I
Rgs7	13.4374	22.191	19.0369	16.9397	Group I
Spats1	0.269269	1.21649	0.909162	0.388179	Group I
Kcnh6	10.3557	19.293	11.1903	7.92083	Group I
Fam108c	9.24349	17.4523	14.899	10.45	Group I
Doc2g	5.98919	2.89295	3.65694	4.18715	Group I
Chrac1	13.4508	7.44322	7.3469	10.3621	Group I
Tnfrsf12a	20.2321	36.0569	42.6242	44.9893	Group I
Tbc1d30	25.2833	12.2577	13.8736	15.4988	Group I
Cd320	14.3723	7.2302	15.5835	10.6678	Group I
Fbxo9	29.3427	16.2704	16.8317	22.788	Group I
Calcoco1	22.1456	14.1026	26.0907	28.2566	Group I
Rpl37a	6.73228	12.7682	7.45273	8.05727	Group I
Scn3a	2.40061	5.3976	4.01593	2.38308	Group I
Adam9	25.2052	15.0705	19.2729	19.0392	Group I
Dtnbp1	26.0118	49.1945	34.304	23.4119	Group I
Pcsk2	12.295	7.68051	6.83998	6.27073	Group I
Tmem183a	16.8247	29.5429	21.2672	22.0464	Group I
Ccdc155	3.11631	0.582991	1.23391	1.93356	Group I
Cited2	60.4331	37.6121	46.2464	56.8395	Group I
Lrrc4b	35.8287	63.8588	39.5886	26.609	Group I
Gm9857	1.41726	0.142966	0.778089	1.23027	Group I
Gsto1	6.29859	13.349	14.699	16.7018	Group I
mt-Atp8	5.88891	124.647	130.86	133.528	Group I
Hnrnph1	40.5817	71.3554	54.6759	59.766	Group I
Nsf	56.6891	34.8719	39.8068	51.6017	Group I
Morn1	4.04238	1.15939	1.59029	2.18844	Group I
Myeov2	23.4016	38.4567	27.2062	21.6048	Group I
E130306D19Rik	1.09825	0.135026	0.224817	0.826268	Group I
Tnfaip3	4.60367	1.29518	3.54059	5.78776	Group I
Ptpn12	7.72486	12.8027	10.8175	13.4613	Group I
6430571L13Rik	10.8611	5.16485	6.30959	8.84501	Group I
Lsm7	12.8581	7.97508	6.46861	9.86989	Group I
Accn3	11.7648	5.63345	7.25894	10.7901	Group I
Abcb9	9.44931	5.38414	3.01391	3.21784	Group I
Selenbp2	2.36499	0.69243	0.924186	1.37564	Group I
Nlrx1	3.6084	1.03256	1.07564	1.67905	Group I
Cln3	7.09192	4.2139	4.76941	6.9716	Group I
Cd63	43.7803	90.3082	115.553	108.271	Group I
Gabra3	5.68328	9.95339	7.86552	5.04081	Group I
Ier3	50.6786	20.3314	112.628	90.0138	Group I
Tmem18	6.91457	12.7576	9.37117	7.25337	Group I
Sec22c	46.7095	11.0354	21.2498	27.0169	Group I
Twf2	6.91314	11.778	10.1866	6.51601	Group I
Hsdl2	5.39234	8.87536	9.06769	7.48946	Group I
Slc25a25	23.1157	11.9601	21.1605	29.6257	Group I
Gm6356	0.776981	1.74053	0.0928215	0.122849	Group I
Eci2	8.35695	4.77602	5.96766	9.45927	Group I
Mthfd1l	2.20149	4.30193	2.98319	3.43797	Group I
Gm9775	1.85894	0.29886	1.68075	2.20439	Group I
Tmem138	19.8437	7.75898	8.80826	13.8793	Group I
Zdhhc23	2.02857	0.34094	0.961323	0.932381	Group I
Pcmtd2	45.074	22.723	36.1688	48.3624	Group I
Fam36a	55.3236	34.6877	37.4819	50.3658	Group I
Gm11992	1.3424	0.387949	0.755978	1.56489	Group I
Gm4799	26.2309	41.1955	27.4915	27.4259	Group I
Guca1b	66.4508	2.78266	13.4216	17.4773	Group I
Klhl4	2.49263	0.49494	0.753665	1.45504	Group I
4930430O22Rik	55.9638	25.4645	25.2649	37.5468	Group I
Ptprn2	18.3272	31.2003	34.4996	29.839	Group I
Antxr1	5.35446	10.7045	4.93512	4.04597	Group I
Slc16a6	20.9434	13.2455	17.261	12.3735	Group I
Tjp2	27.3895	12.8463	20.861	26.9328	Group I
Gm6994	0.441357	1.47004	1.06925	0.645868	Group I
Rhox2c	0.0420587	1.15401	0.130847	0.088666	Group I
Sstr2	2.10165	7.63078	4.30847	3.33534	Group I
Wdtc1	59.3911	28.6464	36.0406	37.0554	Group I
Dcun1d4	6.1165	9.9934	7.30879	4.88602	Group I
Pcnxl2	1.006	2.4473	1.43066	0.721987	Group I
Fbxl12	11.4043	7.10136	8.61315	10.8269	Group I
Dnase2b	1.75671	0.796431	1.61586	1.47579	Group I
Gpr98	2.71456	1.083	1.95998	3.12185	Group I
Odc1	14.7803	24.3349	28.9461	34.5659	Group I
Slc25a42	7.03264	3.88415	3.71426	4.66162	Group I
Ribc1	2.09671	0.726383	1.4166	2.37194	Group I
Krtcap3	3.58328	1.82367	2.29304	2.20686	Group I
4930420K17Rik	25.3576	12.7953	11.3484	16.6909	Group I
Pacrg	7.64209	3.06356	4.14981	6.3271	Group I
Hcst	1.80783	0.800833	1.01698	0.841849	Group I
Slc26a7	0.422291	1.65822	0.608087	0.104923	Group I
Anxa1	1.3149	6.67544	0.551077	0.205253	Group I
Kcnh1	1.5589	5.14966	4.92314	3.06271	Group I
Dnmt3a	62.9726	40.1672	42.8768	65.176	Group I
Dnalc1	12.6903	7.47195	7.55559	9.19451	Group I
Slc16a4	1.24726	0.34763	0.620144	0.89922	Group I
Caprin1	17.5869	28.2637	24.7817	21.5048	Group I
Trim67	5.84151	9.71887	9.90164	6.694	Group I
Dctn1	169.866	62.3354	78.2551	105.531	Group I
Heg1	12.5276	3.57928	4.79792	6.89573	Group I
Fkbp1a	24.8326	44.6985	38.4806	28.7198	Group I
Cox8b	0	0.731701	0.985507	0.500859	Group I
Gcsh	8.27221	17.4154	13.4594	11.253	Group I
Ppp4r2	7.80175	13.2379	10.2126	15.309	Group I
Slc38a1	25.794	42.4638	37.7362	33.8316	Group I
1700029I15Rik	33.0181	55.9614	41.9114	28.7706	Group I
Scarb1	33.3384	13.2449	26.3209	27.8476	Group I
Bex1	27.7912	54.6089	53.7408	36.2607	Group I
Emp2	3.36209	9.64584	2.5275	2.53996	Group I
4930425F17Rik	0.964474	0.0416963	0.198564	0.538214	Group I
Dbnl	25.3014	39.5716	30.227	19.8218	Group I
Adcy3	3.15957	1.37245	1.81633	2.28633	Group I
Bbs7	16.5461	4.12179	11.1924	15.6902	Group I
Epn3	1.57629	0.667069	0.335839	0.713296	Group I
Shank2	10.1861	22.1318	15.6163	13.1573	Group I
Spint2	46.7796	18.7303	45.1884	68.9168	Group I
D730045B01Rik	2.19132	0.987082	0.824673	1.7603	Group I
Fam125b	16.6935	29.0757	16.3604	13.6327	Group I
Acot8	14.469	9.00339	11.4193	14.475	Group I
Slc17a8	1.60117	0.482952	0.254824	0.406084	Group I
Bri3	11.6568	19.667	23.1878	24.2041	Group I
Lysmd1	0.97169	2.46429	1.72863	1.15046	Group I
Tbc1d24	15.1405	7.51187	12.7428	19.0666	Group I
Arl2	14.8122	26.0397	20.5305	14.2364	Group I
Cpt2	12.2611	5.3702	8.88232	12.1282	Group I
Dpysl2	15.8986	26.8108	19.7635	19.0136	Group I
Lca5	4.80348	2.37983	4.28599	6.91721	Group I
Pafah1b3	8.43844	15.5197	11.9539	9.4288	Group I
Mina	2.5827	4.72488	3.59355	2.89046	Group I
Pgam2	7.55386	14.0847	8.61548	9.38417	Group I
Acadl	1.26915	3.21061	2.5673	2.77317	Group I
Areg	0.892646	3.29362	3.09444	2.10986	Group I
Rraga	167.077	80.1706	84.084	108.527	Group I
Sec16b	0.12516	0.956953	0.393776	0.196296	Group I
Srsf12	4.46148	8.15657	7.24322	5.88023	Group I
Fv1	3.08644	1.60531	2.0903	2.07713	Group I
Trim27	6.19691	11.1777	11.1164	8.57876	Group I
Ppfibp1	2.56911	6.2015	8.70931	6.3506	Group I
Dync2li1	19.0462	8.06291	10.37	15.1484	Group I
Mapk1ip1l	7.78139	13.5482	13.1037	9.41164	Group I
Ccdc51	7.22013	3.68036	5.55323	6.52487	Group I
Insl3	2.89247	0.785905	1.97969	2.45296	Group I
Gm6807	12.0527	7.43901	8.4597	11.2493	Group I
Pcbp4	433.468	198.596	232.314	281.935	Group I
Maml2	1.10616	2.33711	1.36065	0.635329	Group I
Lipo1	0.618301	1.66925	0.249387	0.321774	Group I
Rnf138	5.06381	8.54013	6.85977	7.87041	Group I
Rala	11.2753	19.6477	17.306	13.3464	Group I
Gapdh	10.5625	5.52559	7.20701	10.9561	Group I
Cox4i2	0.776129	1.75198	1.8368	1.74211	Group I
Ccdc72	228.42	79.6857	88.3123	121.375	Group I
Spice1	4.8093	2.38751	3.24082	5.09486	Group I
Mtap1b	67.3029	40.5197	45.0343	63.3922	Group I
Ache	31.0723	16.8344	24.3745	31.2354	Group I
Fyco1	36.7212	13.9869	16.3712	24.2403	Group I
AA386476	8.67796	0.891837	1.63455	1.69047	Group I
Lman1l	20.3647	5.7067	18.7466	19.1123	Group I
Tmem215	11.7935	19.996	12.3315	10.2373	Group I
Mthfr	15.1195	6.9139	9.68157	12.6823	Group I
Apex1	16.7736	31.6094	28.6435	22.635	Group I
Plvap	4.97012	2.79634	6.78351	6.29436	Group I
Prim1	1.17296	2.38885	1.89403	2.04674	Group I
1700020A23Rik	1.01316	0.186154	0.695291	0.588939	Group I
Cyb5r2	0.0918087	0.783291	0.823335	1.19283	Group I
Rab42-ps	1.27725	0.421894	1.24566	0.465161	Group I
Exoc3l	5.41033	2.79659	5.21282	3.11884	Group I
Slc6a9	58.0625	101.051	69.2868	64.8538	Group I
Map3k9	2.97329	5.67126	6.86506	5.02632	Group I
Gemin8	4.49233	2.19786	3.06568	4.62416	Group I
9530077C05Rik	3.53172	1.62964	2.34574	3.41864	Group I
Fbxo34	13.9491	6.21486	8.12756	11.345	Group I
Oxr1	13.9176	22.2487	20.0329	14.1037	Group I
Fpgs	2.7116	5.03298	4.97558	3.79807	Group I
Hadh	6.89463	3.84151	4.61622	5.02384	Group I
Itpa	7.4941	13.5179	7.42534	6.35993	Group I
Mtus2	7.11618	12.0929	8.3396	5.52287	Group I
Sash1	3.24916	6.28222	6.88518	4.25262	Group I
L3mbtl4	0.229921	0.897419	0.649566	0.203872	Group I
Cacng3	30.2611	96.1023	52.9325	47.2169	Group I
Zfp488	5.24098	9.10333	5.07871	3.8502	Group I
D930015E06Rik	2.5186	5.60793	6.38033	3.96484	Group I
Gpcpd1	13.5343	22.1481	25.1489	17.3779	Group I
Nppa	2.7019	5.9851	3.57048	2.49533	Group I
Tmem231	9.71828	5.10729	6.28454	6.76772	Group I
Gm10397	53.7834	99.5593	56.9162	51.3457	Group I
Gpr137b	4.5508	9.14721	9.22522	12.1726	Group I
Clptm1l	24.5313	38.7232	25.8012	25.7087	Group I
Cbfb	7.46592	13.8059	15.9915	11.4663	Group I
Rpsa	20.4458	33.2405	7.50916	7.21421	Group I
Klrg1	0.162197	1.01041	0.627148	0.0671657	Group I
Tuba4a	36.3279	8.04999	12.6556	15.3037	Group I
Slmo2	15.4483	25.7583	16.8184	12.5841	Group I
Asnsd1	4.10073	7.30356	5.70492	6.94735	Group I
Ripply3	1.57648	0.0262134	0	0.0451148	Group I
Gys1	3.89051	6.9522	6.65554	7.50527	Group I
Pola2	5.89413	3.39563	3.60587	5.82304	Group I
Pygm	15.4927	9.75256	10.4495	16.1274	Group I
C730034F03Rik	9.10388	5.49943	7.21471	7.95933	Group I
Fdx1l	19.6499	41.0564	23.2665	27.2485	Group I
Bcl3	26.4439	7.78428	27.642	33.1595	Group I
Echdc3	0.296928	1.08216	0.592217	0.13827	Group I
Slc25a22	77.1047	44.4165	48.356	68.4464	Group I
Cfp	8.12803	13.4639	12.5122	10.4591	Group I
Gm17320	4.89181	10.702	7.64472	6.29552	Group I
Psme1	30.4577	48.6353	51.4001	36.5121	Group I
Tyk2	5.59681	9.33209	7.75249	5.07058	Group I
Fam110a	14.7316	8.70299	11.7032	16.3171	Group I
Bag2	3.02129	1.59319	1.38954	1.55271	Group I
Zfp281	22.3778	12.5397	15.6972	24.2349	Group I
Bax	44.8187	72.1009	64.6671	57.6256	Group I
Derl3	1.75754	6.83096	4.75316	5.66758	Group I
Nceh1	8.35154	13.7901	15.3583	12.2235	Group I
Smarcc1	8.6946	15.3985	13.5119	9.61857	Group I
Vdac3	23.384	42.1828	32.3754	33.8777	Group I
Rbfa	12.5392	7.72343	10.0671	13.7251	Group I
Ctso	2.36193	4.26514	5.69718	3.59854	Group I
mt-Nd6	797.44	1240.85	1080.47	1259.43	Group I
AI837181	34.9664	55.9411	38.8218	31.5791	Group I
Magt1	2.95005	5.24508	4.88704	5.41094	Group I
Hist2h4	4.17018	0.748744	1.54669	1.14903	Group I
Mtpn	35.05	58.4782	49.7911	53.9223	Group I
Gpr85	5.6171	10.0985	5.37733	4.37719	Group I
Harbi1	0.938117	2.5381	2.32023	1.77374	Group I
Col16a1	1.70048	0.655203	1.71393	1.09746	Group I
Flna	13.7457	25.2571	20.0368	14.4323	Group I
Pkd2l2	4.73107	8.90984	5.96872	7.45174	Group I
Aldh1l2	1.60405	5.27507	4.66108	6.84333	Group I
Aldh18a1	10.7976	24.2755	22.0168	33.1887	Group I
Gclm	5.39153	10.125	9.25046	9.35656	Group I
Klhl29	23.6557	12.4074	17.7121	24.7869	Group I
Pdia6	29.4976	46.9976	41.6156	36.4397	Group I
Muc6	1.13384	0.365096	0.530883	0.771451	Group I
Ift27	20.8065	13.2454	15.8233	14.8618	Group I
Cttnbp2	4.55296	9.10248	9.58949	8.31558	Group I
Rap1gap2	11.5681	23.3199	24.3924	18.3009	Group I
Il18bp	3.18276	6.3123	6.26867	4.00857	Group I
Adam15	7.1904	13.1	17.1207	10.923	Group I
Gm10030	6.06736	1.31153	6.96186	6.99737	Group I
Eif5a	87.1219	134.894	111.702	88.1437	Group I
Fam105a	2.17683	4.59243	5.3128	3.25712	Group I
1810049H13Rik	10.6526	5.44975	6.59471	6.39308	Group I
9430031J16Rik	3.71724	9.79866	8.65872	7.36396	Group I
Spin2	1.18175	3.37499	1.76175	0.884076	Group I
Arid3b	8.91665	2.94957	3.17827	3.54079	Group I
Abhd14b	78.6007	18.4281	43.8337	32.9893	Group I
Fbxo24	3.24768	1.01929	2.38593	2.01754	Group I
Acsl5	2.77591	5.49567	4.98829	4.78735	Group I
Taf9	21.8343	34.4304	29.2484	35.1313	Group I
Zfp280c	2.44247	4.34898	3.44762	4.5049	Group I
Mcm5	0.886688	3.67137	0.748883	0.345551	Group I
Itga3	10.4412	4.57414	11.1908	17.0953	Group I
Gm10615	1.30226	0.438668	0.681372	0.967116	Group I
Rab35	16.1302	29.0378	19.5192	14.0566	Group I
Aen	4.23062	9.08507	8.39167	6.40973	Group I
Hcn2	9.02071	5.45151	8.22137	7.8745	Group I
S100a4	0.744208	2.3519	0.434113	0.205918	Group I
Nudt9	16.0942	25.8581	22.197	14.3982	Group I
Pcdhb8	3.55521	1.89563	1.53545	1.91047	Group I
Zfp362	14.4567	22.9172	17.2332	20.3427	Group I
Mif	58.5095	113.168	85.849	90.7645	Group I
Zfp167	4.8528	2.29844	3.44035	2.85599	Group I
Ipo5	66.5884	30.5519	40.6453	57.2192	Group I
Ift80	5.49767	2.75101	3.23096	4.91495	Group I
Sprn	6.38314	12.6702	5.14482	3.23705	Group I
Lmbr1l	13.9772	7.52595	11.52	10.5666	Group I
Naa50	8.09529	13.105	12.0922	17.1564	Group I
Camta2	35.6708	19.8266	18.1347	23.2917	Group I
Zfp385a	363.502	187.549	177.647	190.107	Group I
Morf4l1	2.51393	5.26729	3.94135	4.22322	Group I
Spg7	24.1269	10.9608	7.2042	10.7903	Group I
Rep15	0.433736	1.87994	0.51899	0.105505	Group I
Calb1	13.7316	7.65221	8.50816	13.4568	Group I
Mc1r	4.69545	0.192935	0.1587	0.441008	Group I
Kif22	4.53155	2.56787	2.7817	2.06325	Group I
1110001J03Rik	31.67	19.8159	17.1313	20.3002	Group I
Zdhhc9	4.8191	9.7563	8.11289	5.01387	Group I
Tmed7	7.53207	13.9309	11.7359	12.0233	Group I
Rfk	10.1367	17.7984	15.2248	10.9822	Group I
A130022J15Rik	1.76969	0.725664	1.78481	1.84306	Group I
Rpl27a	4.81109	9.74629	7.19053	8.30016	Group I
B9d1	13.6841	7.04904	5.65636	6.41712	Group I
Fam136a	10.9076	19.1237	15.0386	9.94641	Group I
Ubxn11	23.0263	5.77362	8.39383	10.4091	Group I
Pth2	2.22512	0.467241	1.31385	2.17192	Group I
Gnat2	12.6315	4.00925	2.89623	4.26648	Group I
Hps6	2.8964	1.43799	1.78074	2.99751	Group I
39705	56.532	100.851	71.2538	50.7198	Group I
Apobec1	0.712553	2.887	3.82822	2.16659	Group I
Kcnj5	0.711727	2.19766	0.958991	0.743172	Group I
Cdk6	3.02345	0.56089	2.38518	1.86315	Group I
Fmn1	4.17263	1.56304	2.19227	3.69276	Group I
Arf6	20.0857	37.4902	57.6326	38.7065	Group I
Neu2	1.66138	0.579522	1.41285	1.23674	Group I
Lcat	1.75782	8.02653	2.21025	1.23525	Group I
D16Ertd472e	6.29986	2.91874	3.88105	3.23461	Group I
Slc46a3	8.86851	3.91857	6.6474	4.07105	Group I
Glt1d1	1.39204	3.14825	1.59757	1.4497	Group I
Ctbp1	72.5774	139.449	84.8856	74.1347	Group I
Cks2	1.46774	0.510358	0.972161	1.45977	Group I
Add3	26.9271	15.4842	20.388	20.8783	Group I
Gpr137c	9.76945	2.28426	4.61856	5.55721	Group I
Prr11	1.99347	0.873179	1.06888	1.01827	Group I
Stard7	24.6155	15.5933	16.5185	17.8336	Group I
Rhot2	101.417	43.5444	49.6839	55.8603	Group I
Tet1	3.23946	6.05153	3.1074	2.42976	Group I
Ift81	14.0683	8.57512	10.8719	12.1069	Group I
Ift57	12.8597	7.53294	8.85028	13.6446	Group I
Khdrbs3	38.3025	70.7883	59.6885	40.1586	Group I
Chchd8	3.14992	7.22106	4.24886	2.64166	Group I
1700011M02Rik	1.43016	0.324884	0.825145	0.781158	Group I
Ltv1	6.67272	10.8626	6.97231	10.6334	Group I
Slbp	3.83416	6.46143	6.84697	4.73394	Group I
Kifc1	4.29318	1.08981	1.37956	1.72677	Group I
Umps	3.98105	8.5449	7.11811	6.10614	Group I
Paqr4	66.2158	24.022	29.9324	31.584	Group I
D15Ertd621e	10.1441	17.0498	15.3393	16.8023	Group I
Ufsp1	30.7681	13.9175	10.1213	15.2653	Group I
Chrnb3	2.1852	4.69906	2.19722	2.52354	Group I
Fbxo36	4.16919	1.23686	3.27902	4.14409	Group I
Kcnq4	2.07895	3.84173	3.59185	2.1885	Group I
Ablim1	8.56449	4.53685	5.28518	7.07521	Group I
4930529M08Rik	1.59253	0.220202	0.412344	0.770005	Group I
Cmas	15.9914	31.088	27.1873	18.4962	Group I
Serinc1	43.668	77.9493	75.6832	56.8392	Group I
Tmem14a	4.12275	7.07595	3.66675	2.26231	Group I
Fam164c	2.92647	1.02436	0.98018	1.42356	Group I
1500009L16Rik	2.62732	1.06303	2.78534	2.37377	Group I
Dennd5b	5.18967	8.85103	8.06339	7.34946	Group I
Gm2178	5.20059	3.03524	4.0829	4.86108	Group I
Fam135b	2.09306	0.717058	1.17959	2.04687	Group I
1810027O10Rik	18.0868	35.4693	34.6192	23.1825	Group I
Cul9	22.5561	12.8807	15.7354	17.5393	Group I
Muted	6.05805	10.0453	7.45646	4.72648	Group I
Dixdc1	13.504	4.4218	6.50465	7.94633	Group I
Aacs	15.313	8.77492	10.8043	10.2603	Group I
Hsdl1	61.3493	32.851	37.075	54.5748	Group I
Arap2	0.392193	2.17792	1.23027	0.629015	Group I
4931406P16Rik	12.8485	7.71997	9.58769	10.5306	Group I
Anxa7	8.29453	4.52833	9.85667	13.2314	Group I
Lhpp	11.047	5.53196	4.73716	6.71246	Group I
Orm2	2.50836	0.445343	0.999568	1.24773	Group I
Ptpre	2.3335	4.94222	3.923	2.36376	Group I
Fam189a2	12.4606	22.6962	21.6465	14.3796	Group I
Cdca7	0.102323	0.960076	1.02184	0.547368	Group I
Slc35b4	3.86772	6.92624	4.63276	2.87136	Group I
Tceb1	29.9819	60.0055	40.0453	38.1012	Group I
Bri3bp	10.4562	18.6722	19.6976	13.5257	Group I
Chchd10	130.892	83.6418	142.68	160.991	Group I
Fitm1	0.275426	1.60179	0.659413	0.255607	Group I
Ahrr	0.989859	0.0542392	0.200076	0.783464	Group I
Sema6c	44.399	15.8353	23.9359	23.1361	Group I
Wdr47	23.7489	12.1476	17.1986	25.5577	Group I
Insig1	21.9374	7.29878	9.0955	12.2837	Group I
Atp5b	275.66	170.527	162.125	225.165	Group I
Mta2	40.4164	25.1896	29.0498	31.713	Group I
Mvp	7.31972	12.0896	27.3475	18.0888	Group I
Rab43	12.7889	5.28711	7.07568	7.86983	Group I
Gdf1	14.9047	31.3556	29.2038	22.8572	Group I
Tbc1d8b	0.502994	1.40784	1.12277	0.513624	Group I
Gm10222	3.5301	6.43204	1.88759	2.55818	Group I
Glo1	170.473	49.7604	48.4363	31.6262	Group I
Rbpms	1.51465	3.61425	5.19929	3.98414	Group I
Actc1	1.76171	5.07983	2.80338	1.6542	Group I
Nek1	4.02304	7.9564	7.3314	5.78688	Group I
Slc6a12	1.44209	5.16254	2.57162	1.59834	Group I
Eef1b2	26.1127	43.6482	37.189	32.5781	Group I
Cask	8.51919	16.3088	14.9647	9.63325	Group I
Npdc1	39.4071	61.2737	61.0038	39.6923	Group I
Lin7b	55.6513	8.32828	35.7764	47.973	Group I
Gm9884	3.69106	0.295576	0.750709	0.946756	Group I
Taf10	18.7596	30.2116	26.97	17.2639	Group I
Ppara	0.908206	0.0795121	0.111602	0.166555	Group I
Syt4	16.9964	33.5547	31.5927	22.0904	Group I
Ssh3	7.94381	3.63538	5.79957	7.93117	Group I
Tmem86a	18.0862	9.1559	15.1557	15.3394	Group I
Adpgk	5.83265	10.4779	6.26584	4.59075	Group I
Smarcd2	17.7807	9.2535	12.217	11.6194	Group I
Slc25a19	12.1843	7.48636	15.3301	22.8091	Group I
Gucy1a3	25.1355	47.0776	31.5033	25.3115	Group I
AI429214	3.91759	1.1443	1.4167	1.81324	Group I
Apoh	2.06914	0.795604	1.75851	2.7624	Group I
Suv39h1	14.5582	8.93276	9.04408	11.0536	Group I
Ube2b	34.0788	57.7072	64.5666	66.4027	Group I
Scn8a	4.28903	2.02161	4.06007	3.89006	Group I
Fhod3	10.4972	4.18543	4.67617	6.29019	Group I
G2e3	1.76851	4.42447	3.67727	2.20937	Group I
Pla2r1	1.42165	0.0333813	0.0593477	0.408443	Group I
Plin2	2.17057	6.66897	13.9108	10.0155	Group I
Adssl1	9.28001	5.65445	8.95159	5.99546	Group I
Ggh	4.36084	8.00643	5.84206	3.79786	Group I
Hectd2	1.29756	3.01869	3.53038	2.54891	Group I
Tapt1	26.2899	14.5891	17.3634	25.4336	Group I
Ntng1	4.24159	1.44821	2.5872	1.58419	Group I
Hirip3	16.9798	9.26649	6.84813	10.0162	Group I
Adamtsl2	0.77882	2.34379	1.52773	0.79825	Group I
C030034I22Rik	2.99202	1.58785	2.65391	3.36315	Group I
Anxa3	0.266705	2.38233	4.72948	4.56291	Group I
Rgs22	1.30049	0.0714217	0.165392	0.449656	Group I
Baz2a	28.6091	17.8753	27.7893	32.0972	Group I
Tubb6	6.59502	13.6638	13.726	11.1498	Group I
Uap1l1	1.15356	3.19602	4.74971	5.61168	Group I
Actr2	20.0146	32.6629	26.8417	22.9617	Group I
Clcn1	1.43055	3.04322	3.19234	1.81171	Group I
Hist2h2ac	2.18425	0.895267	1.25452	0.564521	Group I
Lmod1	1.92809	0.441175	0.864904	1.03659	Group I
Ccdc88a	4.87873	9.1957	7.70998	4.90453	Group I
Snx8	15.3535	24.6355	23.2671	20.2545	Group I
Cd3eap	8.08891	13.543	9.69873	9.0448	Group I
Myo5a	8.78466	17.1484	15.0729	10.8613	Group I
Gm17345	70.6468	42.1393	51.6019	70.5098	Group I
Gm10176	8.70709	3.56302	6.5822	6.37624	Group I
Apc	26.618	57.1138	39.7959	26.4042	Group I
Rfxap	9.96103	21.2382	15.2824	10.9192	Group I
Mtss1l	48.3118	124.767	96.0703	64.8181	Group I
Rab7	62.5817	100.485	84.7773	75.2567	Group I
Psmg4	17.3084	27.2525	19.4844	24.2184	Group I
Rnf130	13.0522	22.9359	25.8292	20.5151	Group I
Cmpk1	10.9276	18.9515	17.1731	11.7971	Group I
Bcl6	4.91619	2.10846	4.99912	6.90579	Group I
Pgm1	3.21189	5.82601	7.13273	4.61818	Group I
Rwdd4a	30.9089	18.5125	24.4776	20.8258	Group I
Gnl3l	28.9011	47.6462	48.3113	33.1853	Group I
2610044O15Rik	2.43628	4.46605	2.117	2.08098	Group I
Gm10355	9.53242	5.75312	4.79207	5.87235	Group I
St7	2.44106	5.88002	3.32678	3.91552	Group I
Eif5a2	2.34964	6.94765	3.95917	2.71883	Group I
Zc4h2	8.41473	16.2344	10.7981	8.48849	Group I
Heatr5a	12.5719	3.31052	2.93141	3.94369	Group I
Smpd2	19.5008	6.14924	15.513	20.9218	Group I
Pcgf2	10.9371	19.0053	18.1768	12.0553	Group I
Gm11353	6.88904	0.695873	0.624681	1.05826	Group I
Zfp422	8.48091	14.1599	9.03448	6.89279	Group I
Lrrc46	6.02467	1.72426	1.77766	2.1003	Group I
Bcap29	5.15322	8.72896	9.7913	7.31712	Group I
Vopp1	27.4813	17.4551	17.0568	24.149	Group I
Nek3	0.953644	2.02807	1.23092	0.950405	Group I
Klc4	37.8999	17.8821	27.5153	41.929	Group I
Acbd4	19.3883	8.74802	17.554	12.6289	Group I
Zfp711	1.46801	5.1393	2.96857	2.08242	Group I
Smoc1	4.03924	6.88087	6.10528	4.07243	Group I
Gripap1	20.3875	12.8582	13.3572	18.5356	Group I
Sephs1	9.93511	16.6857	9.68891	6.21491	Group I
Ahi1	34.5947	21.7429	25.9666	34.2693	Group I
Angel2	9.07174	17.3334	10.9148	11.3451	Group I
Tnrc6b	11.7197	7.2438	8.44838	11.6222	Group I
Cmtm3	6.68386	12.308	1.4255	1.36774	Group I
Fundc1	11.2111	22.2413	16.245	10.2046	Group I
Man2a2	92.4715	57.0412	64.8226	58.4204	Group I
Sap18	2.6516	6.41316	4.96843	3.01648	Group I
Serpina3g	0.468865	2.47131	1.29954	0.980949	Group I
Ppapdc2	9.77564	5.99411	7.89521	8.51989	Group I
Zfp689	9.10195	5.25228	5.57181	4.98223	Group I
Mavs	8.61619	4.55677	5.80191	6.21534	Group I
Tmc3	0.499665	1.45913	0.82429	0.42275	Group I
Mllt6	72.6818	39.7664	45.0277	42.2492	Group I
Mmd	39.0395	24.1914	30.6148	27.8011	Group I
Sar1b	36.2446	56.5503	48.0084	51.7962	Group I
3110070M22Rik	4.94033	2.70172	3.72138	4.32077	Group I
Ckm	4.89334	0.448125	1.15976	1.51321	Group I
Dhcr7	21.5452	10.9474	16.1002	11.4586	Group I
Kcnu1	0.44473	1.63865	0.991718	0.535634	Group I
2510002D24Rik	21.3471	12.8716	14.8378	13.1888	Group I
Adam4	0.85922	1.93291	1.40845	0.748221	Group I
Gm6190	9.21392	5.26806	5.13599	5.52165	Group I
Dlgap1	4.97092	11.841	7.19757	4.84682	Group I
Gtl3	33.4146	21.4704	25.5297	35.3974	Group I
Polr2f	54.7269	88.7058	48.5057	36.8091	Group I
Aldh1a7	1.06781	4.19975	1.53931	0.906847	Group I
6430704M03Rik	5.04329	9.32406	5.6699	3.86921	Group I
Tspyl2	20.757	34.0306	32.4454	33.0928	Group I
Hspa4l	17.5979	8.88487	12.2459	19.0784	Group I
Gm11696	6.11827	3.61121	5.20523	6.12644	Group I
Plxdc1	2.47286	0.841491	0.347775	0.790901	Group I
Mylpf	2.55446	1.2788	1.93494	2.64381	Group I
Mctp1	0.927313	0.0793155	0.802057	0.807876	Group I
Ppip5k1	11.0507	6.01122	6.21325	9.82527	Group I
Nagk	4.88853	10.776	8.38838	5.1887	Group I
Dctd	0.736452	2.80467	3.14381	2.57362	Group I
Crebl2	6.83726	3.91608	5.78372	7.07346	Group I
Fut9	0.967775	2.38636	1.49311	0.713867	Group I
Cables2	19.9063	10.2126	10.7916	12.0521	Group I
Foxred2	25.5038	10.7511	12.2216	15.8169	Group I
Kremen1	32.3725	20.3404	43.7181	45.1163	Group I
Pdzd9	1.42686	2.97205	2.24687	2.04753	Group I
Ndrg3	43.9662	23.826	27.3501	26.4491	Group I
Rplp1	211.497	348.562	228.652	228.492	Group I
Nab1	3.10278	5.84052	5.80422	5.86163	Group I
Tmem158	6.55149	3.45716	2.80718	3.94306	Group I
Wfdc3	1.43008	0.198308	0.428117	0.853253	Group I
Apol7d	0.799116	1.99224	3.0223	3.1835	Group I
Smad7	2.33079	4.47294	5.38955	3.62065	Group I
Bccip	19.3239	32.4842	22.2515	22.0464	Group I
Acy3	1.54566	2.94928	0.731455	0.309786	Group I
Actg1	41.3635	80.5311	55.9424	36.0523	Group I
Rpl26	3.1236	6.39232	13.3341	16.2931	Group I
Cebpb	5.66394	14.5748	75.2002	98.7095	Group I
Utrn	2.49362	4.53225	4.19706	2.99845	Group I
Hps3	59.2868	19.2382	11.6491	15.4861	Group I
Gm10076	60.2841	100.726	76.7852	53.2001	Group I
Rabgef1	15.208	8.14978	8.00911	11.9958	Group I
Ppp1r3g	2.04918	0.299168	1.4549	1.19214	Group I
Atp1b2	385.767	148.299	205.945	210.581	Group I
Dnlz	11.5692	18.9075	9.41696	7.36957	Group I
Bmf	8.84428	2.07043	6.8671	4.90616	Group I
Csn3	1.28625	0.135322	0.321599	0.347267	Group I
Trpc1	7.58037	3.26494	6.90578	7.9177	Group I
Git1	15.3999	27.1455	25.9038	19.9214	Group I
Tctn2	4.80036	1.94982	2.37452	3.34904	Group I
Trim43c	1.16398	0.152762	0.587523	0.671365	Group I
Cnnm2	16.8116	10.0884	10.4279	10.6625	Group I
Qk	7.94212	14.8548	13.6219	9.19884	Group I
Kcnab2	74.3126	39.2031	35.4378	30.1643	Group I
Ythdc2	2.5487	4.63319	4.21538	4.37929	Group I
Prkar1b	33.6724	53.9274	49.7422	34.1388	Group I
Pcolce	13.638	4.75335	12.19	12.848	Group I
1700010I14Rik	0.503425	1.3365	0.33561	0.121832	Group I
Rbms1	2.33557	7.55094	6.20684	5.21966	Group I
Trmt2b	5.35959	3.04103	3.75219	4.32993	Group I
Gm17405	2.70431	0	0.0970758	0.411136	Group I
Ldb2	4.5713	9.24823	8.71134	7.1226	Group I
Krt24	5.49906	9.83001	4.33215	5.76369	Group I
Golgb1	2.43425	1.0154	3.35672	3.7448	Group I
Acer2	1.88555	0.670466	0.766003	1.63535	Group I
Kcng4	38.804	20.6125	13.3532	16.9229	Group I
Ankrd45	2.07336	0.643766	0.752296	1.20447	Group I
1700001P01Rik	0.402546	1.35062	0.898418	0.982377	Group I
Fam132a	27.9347	9.54253	14.6477	17.9756	Group I
Ttc3	25.144	39.536	36.5853	32.0281	Group I
Uhrf1bp1l	4.39832	9.09367	6.58921	5.09512	Group I
Zfp941	2.55022	4.59972	4.382	4.1567	Group I
Srm	24.5199	47.597	34.6395	30.1456	Group I
Qsox1	37.9415	22.1912	36.2124	40.5478	Group I
Pcdhb16	2.38617	4.50236	2.84815	1.54551	Group I
Pygo1	5.07708	10.673	7.50437	4.58196	Group I
Pde6d	59.1693	35.5113	34.2995	37.4451	Group I
Bmp15	2.19139	0.21509	0.309786	0.962138	Group I
Elovl1	2.31165	4.53149	4.71883	2.75232	Group I
Zfp160	4.14264	7.13305	5.82109	6.78455	Group I
Phospho1	2.69604	5.32863	4.43543	3.47602	Group I
0610040J01Rik	0.624906	5.1593	0.926633	0.387831	Group I
Nr2c2ap	18.264	32.3452	23.7778	15.6071	Group I
Gm13090	5.40206	2.31328	4.61826	6.79366	Group I
Pawr	9.57103	3.06484	9.43462	13.6781	Group I
Wasf3	58.0171	35.4987	41.8636	59.2789	Group I
Fam84b	10.719	18.301	16.9394	15.5512	Group I
Sacs	1.54567	3.8424	2.51906	1.80967	Group I
Slc25a24	0.340593	1.47149	0.748652	0.601425	Group I
Iqcg	4.5868	2.05416	5.05232	6.05267	Group I
Srpk3	1.89867	0.665995	0.776188	1.52581	Group I
Sap30l	50.9247	23.3195	45.0935	47.985	Group I
Rcc2	16.7801	33.4874	27.4805	20.8231	Group I
2610034M16Rik	1.00735	0.101918	0.0122101	0.144794	Group I
Cep250	9.07454	4.47561	3.50902	5.09808	Group I
Rel	1.52562	0.430147	1.71157	1.37266	Group I
Arrdc1	3.58095	1.84834	4.4183	6.87268	Group I
Ralb	2.64841	4.63891	5.10509	3.11869	Group I
Ddb1	171.506	94.4922	125.844	157.652	Group I
Trp53	6.44745	11.7928	14.2323	14.0319	Group I
Tceal8	7.67001	16.5072	11.6923	7.97359	Group I
Oas1e	0.853322	2.08269	0.73104	0.453088	Group I
Gm13151	0.173353	1.01924	0.323586	0.548181	Group I
Lamp2	7.27626	12.0726	13.3238	12.5775	Group I
Cish	3.97446	2.20076	3.89362	5.69761	Group I
Prss41	1.3641	3.5539	1.48992	0.73785	Group I
Mettl9	27.9025	45.9389	36.0222	41.5723	Group I
Chadl	9.53626	2.72908	4.03396	3.16608	Group I
Tead1	3.65305	6.72771	7.12918	5.79356	Group I
Lemd1	1.7127	4.15222	2.90634	1.82876	Group I
Zbtb41	3.22412	7.04626	5.21475	3.7107	Group I
Bcs1l	4.72822	7.85077	6.3613	5.86881	Group I
D4Wsu53e	186.375	77.9477	120.906	157.833	Group I
Kif19a	11.2139	2.22565	6.95316	6.79799	Group I
BC048355	2.31064	5.55906	4.11036	2.79468	Group I
2210404O09Rik	0.814084	1.80873	1.73584	1.38617	Group I
Prpsap2	19.6994	12.1462	12.2866	17.6065	Group I
Fam19a1	0.419849	1.58855	1.028	0.395428	Group I
Mfap2	41.6622	21.7196	15.772	17.2175	Group I
Copz2	1.71634	3.5007	1.88348	1.20045	Group I
Mtfp1	30.6461	17.4801	15.8583	14.4361	Group I
Ube2e3	18.8945	31.4534	25.4778	24.7845	Group I
1700084C01Rik	0.334388	1.20097	0.335643	0.124695	Group I
Blvrb	11.0834	3.99624	9.03959	10.6671	Group I
Rap2c	4.15285	8.68088	6.49819	3.95038	Group I
Hnrnpa3	8.48643	16.9247	11.8288	8.62265	Group I
Rhox2a	0.112157	1.02006	0.261694	0.0554162	Group I
Vps41	21.234	37.329	26.323	24.7882	Group I
Gpsm1	52.4415	30.5673	32.2452	36.6109	Group I
Slc4a5	15.5208	7.24875	13.8733	12.9693	Group I
Fam78b	12.3209	7.27636	6.96294	9.78018	Group I
Ccdc138	1.87337	0.799021	1.13628	2.14159	Group I
Pycr1	2.09266	5.10353	6.42403	6.8632	Group I
Zbtb4	36.3656	14.4946	20.7815	23.3998	Group I
Gm3200	12.7197	7.53789	10.1218	7.41891	Group I
2310003F16Rik	21.6708	13.1135	10.4672	11.6847	Group I
Rps6ka6	0.95422	2.87886	2.06584	1.12121	Group I
C2cd4c	1.97081	0.924765	1.38596	0.884637	Group I
Snx4	12.0348	20.3687	18.5201	13.1771	Group I
Scamp3	21.7222	36.3811	26.8115	21.5998	Group I
Erh	13.7689	26.4519	18.2039	16.1933	Group I
Tmem109	13.7623	7.89128	7.73731	10.5911	Group I
Rnf13	13.2406	22.1674	24.0297	19.9521	Group I
Rilpl2	7.28607	3.43912	6.32389	3.78623	Group I
Rnf148	0.996046	0.161956	0.460699	0.390231	Group I
9830147E19Rik	0.488269	1.48781	0.721876	0.579006	Group I
Hist2h2bb	9.13597	1.2749	4.80304	4.39978	Group I
Chmp2b	22.1455	35.246	39.9067	30.6835	Group I
Gabrb3	14.6402	24.4014	22.4701	19.7462	Group I
Inpp1	14.8545	6.40111	5.99465	8.4454	Group I
Rgs12	3.80932	7.06964	7.88376	6.24017	Group I
Kcnh2	18.8558	37.4538	19.2856	13.7536	Group I
Rab12	17.9635	28.9391	27.7008	25.5272	Group I
Ace	2.48708	1.00199	3.14638	4.55943	Group I
Ddx5	180.007	116.492	111.607	124.066	Group I
Fryl	3.50945	1.76192	2.29342	2.9692	Group I
2310046A06Rik	0.284902	1.22725	0.553965	0.369128	Group I
Fam196a	4.70803	9.27764	6.55216	5.27675	Group I
mt-Nd2	488.426	849.707	522.875	458.467	Group I
Got1	82.2857	41.8904	49.2948	68.1017	Group I
Pmch	0.0583244	2.32544	0.367437	0	Group I
Wwc2	12.8265	5.47241	9.14813	14.1761	Group I
Stk35	40.2702	17.9901	22.7207	16.9193	Group I
Wfdc3	1.19141	0.190353	0.495547	1.13639	Group I
1110002L01Rik	23.7533	13.7359	14.8965	11.4426	Group I
2300009A05Rik	38.06	11.2345	11.8293	17.9896	Group I
Timm10	7.11556	11.9659	9.24245	10.5513	Group I
Csnk1g1	7.4058	4.24757	5.08584	6.77411	Group I
Cpxm1	4.14037	1.26405	1.8567	2.24011	Group I
Ufm1	9.24941	14.7951	9.02085	8.29872	Group I
Vps18	14.9237	8.64538	9.50931	14.5671	Group I
Lpin1	8.89915	4.26633	7.93894	10.5582	Group I
Slc7a7	1.39041	2.88885	0.898058	0.570519	Group I
5730528L13Rik	8.64622	14.3363	11.345	11.8808	Group I
Synrg	14.3013	6.49602	6.81985	8.94159	Group I
Lpcat2	13.5085	2.13914	9.10334	13.3151	Group I
Impdh1	223.405	42.9666	72.9413	110.885	Group I
Fam164a	7.43139	13.7222	11.6396	9.94652	Group I
Kcnip2	8.24121	15.298	15.1223	9.72674	Group I
Inpp4b	1.32759	2.7047	2.35191	1.78854	Group I
Iqcd	13.834	2.65316	4.35451	5.60994	Group I
Gm10108	9.03986	18.4813	9.80751	10.2663	Group I
Neu3	2.81775	1.36699	1.54374	1.88389	Group I
Hps3	5.88353	3.14166	2.25067	2.84159	Group I
Sgpl1	4.9655	9.06921	12.058	8.01403	Group I
Gm6658	3.93806	1.39665	2.2651	1.33942	Group I
Gstt1	3.22348	1.39729	0.867202	0.406831	Group I
Cdkn2b	2.39123	5.62376	19.1859	18.0363	Group I
Slc12a6	19.6478	12.2897	17.1198	19.5546	Group I
Map1lc3b	52.1885	87.2182	90.9091	59.1358	Group I
Tpd52	46.4092	25.4906	33.1878	47.6296	Group I
Asb2	0.370003	1.13079	0.564037	0.207193	Group I
Mt2	10.1355	77.4792	134.342	146.247	Group I
Ier2	34.1486	19.7763	29.0118	23.7119	Group I
Vrk3	15.0282	8.24935	11.7986	13.1152	Group I
Col9a2	14.8557	5.53948	8.85915	6.59743	Group I
Plcd3	32.6607	7.24115	19.3014	22.647	Group I
Pwwp2b	15.3063	7.08402	10.1775	14.6645	Group I
mt-Co2	2.36308	74.2454	43.0071	39.9505	Group I
Ttc21a	1.43711	0.297941	0.609156	0.841272	Group I
Gm13178	1.59324	0.268205	0	0.00703655	Group I
Dusp14	5.46905	1.84053	2.86137	1.62023	Group I
Lgals4	3.05058	1.53419	2.0687	3.37339	Group I
Ky	0.375628	1.31441	0.315696	0.16399	Group I
Vipr2	3.34556	10.8824	7.08524	5.91657	Group I
Gm9839	0.494002	1.79857	0.695136	0.228313	Group I
AI606181	1.94911	4.27163	1.80819	2.39623	Group I
Ctnna1	45.4865	25.4622	42.2713	46.3328	Group I
S1pr1	6.02129	13.2389	10.903	6.75829	Group I
Cdk4	21.7719	38.6899	32.502	27.1744	Group I
Sap25	46.5179	19.0404	30.1095	24.7899	Group I
Cdk2ap2	209.326	51.5689	88.7381	131.375	Group I
Srp9	5.01744	8.45113	4.99307	4.52339	Group I
Mt3	9.25667	20.9018	8.82885	6.09826	Group I
Zmat3	3.71468	6.90314	7.28177	5.78579	Group I
Agap1	23.2017	50.2826	38.4294	27.9254	Group I
Susd4	15.8795	27.3488	22.4055	15.5082	Group I
Sfxn2	3.07564	1.00519	1.2765	1.71332	Group I
Gpr21	1.17316	2.90701	2.23082	1.22349	Group I
Rassf8	6.86237	3.38879	4.42263	6.26999	Group I
Cdh1	0.284134	1.01253	0.601683	0.118918	Group I
Ndufc1	23.4194	37.9064	27.7722	18.7985	Group I
4930511I11Rik	1.32104	0.0889367	0	0.047833	Group I
Fabp7	3.06669	12.8039	6.8089	5.15268	Group I
Hnrnpab	79.0663	142.634	103.759	75.5433	Group I
Slc25a41	0.992841	0.25931	0.911317	1.01842	Group I
Cd44	3.20792	7.78433	39.3841	25.3352	Group I
Acaa1a	51.4149	31.8377	20.5256	28.841	Group I
Asphd2	17.7057	36.4234	33.5132	23.9175	Group I
Emp1	0.853334	1.91572	1.64975	2.67292	Group I
Commd8	5.10306	9.41193	6.55722	7.03453	Group I
Penk	1.28328	2.58382	1.77784	1.24171	Group I
Eef1e1	24.2871	70.6755	32.0505	24.9394	Group I
Lama1	1.70967	3.21972	3.76533	2.58798	Group I
Dst	5.87285	9.63786	14.4599	11.3777	Group I
Htr3a	1.71005	4.16362	4.27889	3.0853	Group I
Gm17509	1.49449	2.849	1.42058	0.777955	Group I
C030046I01Rik	128.908	70.1909	74.9024	99.6511	Group I
Mybl1	0.81884	2.31911	1.41469	1.30913	Group I
A930017K11Rik	3.74222	8.42486	3.2277	3.06044	Group I
Dnaja1	5.89158	15.1582	7.69581	5.6882	Group I
Bnip2	26.6978	16.2877	17.3885	25.5992	Group I
Fam53b	16.8378	3.91513	5.22258	6.29518	Group I
Exoc4	4.67523	8.19481	8.38097	5.60654	Group I
Procr	1.33894	0.169936	0.597224	0.348585	Group I
Mob3c	7.6357	2.52802	3.67632	5.64175	Group I
Pcf11	13.0929	8.06409	8.88307	11.9584	Group I
2310033P09Rik	12.689	20.8627	18.974	14.8892	Group I
Thoc1	8.88431	14.6601	9.44997	11.8276	Group I
Oit3	0.246786	1.8195	0.786043	0.238453	Group I
Sntg2	1.31028	0.0586592	0.279344	0.302343	Group I
Stim1	24.0923	12.9313	17.3198	19.3752	Group I
Syp	225.509	130.928	150.228	181.004	Group I
Slc31a2	31.0447	13.2736	22.4817	17.9302	Group I
Lonrf2	17.154	30.8231	19.5185	16.1993	Group I
Mfsd5	13.103	23.3055	16.1905	10.4875	Group I
BC018507	20.1349	33.7428	24.5375	25.5618	Group I
Acbd6	14.6318	26.8559	22.9208	18.9385	Group I
Nfkbiz	2.43323	4.54912	11.8647	9.58877	Group I
Pcgf3	4.43533	7.69518	7.72055	6.65722	Group I
Gm8759	252.37	478.544	378.928	373.227	Group I
Crb1	24.2204	7.41854	9.49733	7.56518	Group I
Dagla	4.32517	8.68575	6.93129	4.58509	Group I
Gpsm2	6.41951	3.44206	3.35908	3.57027	Group I
C920021L13Rik	2.10468	0.3647	0.646792	1.14983	Group I
Gm9772	1.98081	0.845934	1.79876	1.94685	Group I
Tipin	4.36489	8.25851	8.07188	6.87286	Group I
Golga7b	7.86929	4.79765	3.98099	4.92661	Group I
Bbc3	14.4239	25.8304	46.8633	63.6961	Group I
Grtp1	24.6938	13.9523	13.5565	20.6196	Group I
Gm10942	1.66852	5.57398	4.81334	2.87795	Group I
Nfam1	1.52531	0.25659	0.0727617	0.0375152	Group I
Commd6	10.5743	21.4203	15.4745	11.527	Group I
Rpl38	13.3997	21.6509	17.7531	19.0837	Group I
Ugp2	4.41618	7.51131	8.68843	7.64077	Group I
Prkar1a	88.4077	140.203	137.387	90.4499	Group I
Prkar2a	24.5845	15.4994	16.6858	20.3606	Group I
Slc2a12	3.99784	1.78641	2.36721	3.83908	Group I
K230010J24Rik	6.56442	3.42361	4.97395	5.67389	Group I
Gm17720	71.5948	36.5653	40.3943	47.0065	Group I
1700003M02Rik	3.84706	0.0710885	0.586793	1.27909	Group I
Mblac2	2.97724	5.27588	3.59288	2.65178	Group I
Ndufaf2	7.06101	11.5965	11.544	7.54031	Group I
Tmem229b	109.571	47.5815	31.2687	40.7034	Group I
Vpreb3	2.4665	0.476546	1.41206	1.32674	Group I
Galnt10	13.1897	5.7269	3.97295	4.87635	Group I
Il22	0.217437	0.907979	0.101468	0.281284	Group I
Whsc1	6.49011	13.3183	11.0032	6.85517	Group I
Eepd1	13.6599	3.81773	8.21688	10.8901	Group I
Nrsn1	14.6174	28.802	31.8697	25.2114	Group I
Dohh	43.5622	19.5675	18.8898	25.3003	Group I
Zfp948	2.52543	5.54052	5.2994	4.46237	Group I
Alg2	31.7603	59.4266	45.1918	31.1144	Group I
Tnnt1	4.6434	0.723674	1.04495	0.889069	Group I
1190002N15Rik	9.58581	17.8474	17.15	11.0142	Group I
Renbp	1.8567	3.95534	5.05152	6.17248	Group I
Cpm	5.9404	1.36063	2.14319	1.79076	Group I
Ipo11	1.4251	2.99816	1.96673	2.91533	Group I
Ntsr2	0.133615	1.55569	0.531636	0.322449	Group I
Pldn	5.61328	10.713	9.37732	7.70603	Group I
Kif1b	41.6314	23.5736	28.8857	32.4152	Group I
Hltf	9.75749	5.12637	5.46168	4.67867	Group I
Frmd7	0.775696	1.88608	1.02376	0.451143	Group I
Eif4ebp3	14.136	7.99417	10.8369	14.9584	Group I
Nsun4	7.29262	4.26398	4.02577	4.79836	Group I
Rorb	13.3656	23.3375	16.9377	11.2304	Group I
Lsm3	19.5579	35.935	19.0613	18.4581	Group I
Engase	7.38406	4.28113	4.18415	4.33358	Group I
Nip7	6.3416	10.341	8.10124	9.83877	Group I
Arl3	133.353	60.8923	81.7669	93.3023	Group I
Wdr35	6.98852	4.12308	4.84772	5.70762	Group I
Ncapd3	16.9544	10.4201	12.4731	18.2263	Group I
Luc7l3	52.9451	31.9981	51.046	42.1158	Group I
Ctbp2	42.8914	18.4146	24.6483	37.8349	Group I
Wdr34	18.0601	9.52704	9.14731	12.4658	Group I
Khk	13.5437	7.618	13.1166	11.5497	Group I
Chic1	1.87475	3.59153	3.2272	2.45962	Group I
Col8a1	2.91419	5.2735	1.48864	1.33531	Group I
Arl8a	34.0369	57.6451	50.5037	40.3301	Group I
Lif	0.522211	1.60162	22.3495	17.2002	Group I
Anp32e	149.575	80.2631	93.283	121.109	Group I
Lrch4	43.6744	20.969	35.2734	24.3771	Group I
Mgl2	0.0961556	0.974491	0.273954	0.0800171	Group I
Bckdhb	7.88798	12.7928	10.1313	8.1229	Group I
Aldoc	42.5169	21.8362	17.334	21.6098	Group I
9630033F20Rik	11.7708	4.60795	2.84208	3.29415	Group I
Nol8	3.63269	6.28764	4.45251	7.09718	Group I
4931440P22Rik	2.14172	0.590267	1.3614	2.25884	Group I
Serinc4	20.0571	9.00937	9.38301	7.89718	Group I
Lass5	19.0361	33.2322	26.8667	20.9341	Group I
Tctex1d2	9.8131	5.55631	5.53882	7.55145	Group I
Gm10073	217.95	336.649	179.101	186.766	Group I
Gm17380	21.2001	5.98055	8.19434	8.97243	Group I
Fem1c	12.4303	7.16675	10.0756	15.3216	Group I
Rnf157	26.659	13.694	13.3416	17.7701	Group I
Ergic1	15.2823	25.1078	27.4433	19.3687	Group I
Tob1	36.3437	21.4591	25.6472	26.2487	Group I
1700003E16Rik	6.93632	1.36255	3.24683	4.53172	Group I
Gm10760	5.59119	0.37254	3.99977	5.34303	Group I
Svop	41.6738	25.9435	24.7262	24.2566	Group I
Msi1	85.5378	41.2218	44.7383	52.1053	Group I
C77080	2.6953	1.01966	1.68528	2.95077	Group I
Abca7	7.2722	4.17494	6.12	5.59947	Group I
Zfp119a	1.00011	2.63631	1.51214	1.10163	Group I
Igsf9	31.9148	4.97713	17.1733	25.9473	Group I
Xrra1	1.55247	0.427106	0.708975	0.928689	Group I
Cldn7	2.02391	0.0164816	0.088953	0.243769	Group I
Rfc5	5.61851	11.7673	9.12979	5.98766	Group I
Padi4	6.26588	1.57044	0.012649	0.017857	Group I
Zfp57	9.87443	18.3803	20.3276	19.5404	Group I
Gm14378	40.1633	16.7956	27.9571	34.3784	Group I
Dzip3	9.33856	15.5484	15.4023	10.8586	Group I
Malt1	3.31958	1.73232	3.02635	3.17893	Group I
H2-DMa	3.78382	6.44566	4.3984	6.02128	Group I
Nln	2.87709	5.3742	6.35729	4.62818	Group I
Ccdc21	10.772	6.09493	7.36664	9.26963	Group I
Gadd45b	21.8597	10.7654	116.913	163.15	Group I
Nav1	11.3461	4.62563	7.66486	8.96976	Group I
Tyrp1	0.196953	1.91013	0.551458	0.0580068	Group I
Ipmk	21.8979	7.81153	10.7017	15.1254	Group I
A930033H14Rik	5.59121	1.08138	2.15944	3.35583	Group I
Gm10119	77.4928	128.273	113.661	145.765	Group I
Sdcbp	6.27056	10.454	13.5024	8.44944	Group I
Rnf123	28.0195	15.1879	12.3798	13.8354	Group I
Suv420h2	41.4958	26.7919	28.5306	24.8161	Group I
Cr1l	1.38731	3.28338	2.58389	1.92293	Group I
Nme1	14.2774	25.7776	16.2014	11.4705	Group I
Adck4	15.8642	9.83914	16.4628	17.7653	Group I
Ldlr	1.87304	0.261445	0.533024	0.132004	Group I
Snrpb	103.033	64.6144	66.2904	85.4603	Group I
Gp1ba	2.32559	1.17607	1.65621	2.16338	Group I
Casc4	6.20822	14.3212	13.1214	8.47467	Group I
Ddhd1	23.056	11.3303	13.577	19.6398	Group I
Gjd2	24.2589	51.5494	32.7102	21.5561	Group I
Cplx3	139.173	215.393	154.244	132.779	Group I
Trpc4	2.04321	4.70393	3.6905	3.21063	Group I
Tmem47	4.39563	8.26185	6.8907	4.62474	Group I
Lgmn	81.8459	38.8784	70.4381	102.528	Group I
Tecpr2	11.9129	6.41713	7.24442	7.91822	Group I
Gltscr1	5.91907	10.0047	9.31059	5.86973	Group I
Ccdc50	8.50414	14.8564	11.8342	9.24648	Group I
Prrg3	2.61055	1.12216	1.6578	2.54037	Group I
Snx16	5.17647	11.0683	9.62028	7.47811	Group I
Sap30	4.42227	7.7608	9.71706	7.8203	Group I
Ifi27l1	0.617903	2.01347	1.88295	1.27124	Group I
Mylk2	0.221826	0.994486	8.63331	6.23134	Group I
Sfr1	25.4507	43.4133	41.596	33.4446	Group I
Tmprss11d	0.156241	2.06405	0.521314	0.0741103	Group I
Syt14	4.42984	2.34577	3.22274	4.40897	Group I
Amacr	7.7403	4.38576	3.96635	5.92131	Group I
Murc	0.207365	1.03556	0.704674	0.298444	Group I
2900010M23Rik	42.7064	74.0896	47.4941	35.8661	Group I
Gm10311	0.790168	2.21922	1.10621	0.914697	Group I
Col6a2	1.29072	0.412606	0.951229	1.1583	Group I
2810008M24Rik	11.3635	18.2287	18.9219	12.3121	Group I
Mid2	1.67439	3.67594	2.80514	1.82488	Group I
Dnajb5	13.7527	25.329	19.7351	13.3624	Group I
Cep164	15.5546	8.41041	10.3276	12.7703	Group I
Golt1b	12.9288	21.2797	23.4749	19.0845	Group I
Dapk1	16.8493	34.0269	26.4976	18.5961	Group I
R3hdml	2.39589	0.528255	0.204977	0.213084	Group I
Tbcc	29.4868	16.4929	18.7986	27.4006	Group I
Rnf187	183.616	293.078	226.301	161.031	Group I
Pcp4	177.5	302.804	202.762	175.654	Group I
Chd7	26.0784	12.3647	15.9785	21.17	Group I
1110004E09Rik	38.0477	21.0756	19.0219	29.298	Group I
Adprhl1	0.942108	0.119075	0.10641	0.298864	Group I
Txnrd1	11.5924	22.6696	26.9952	34.3378	Group I
Guk1	71.2444	35.1687	30.517	35.9895	Group I
Hspa13	5.59774	9.71655	7.72341	5.4434	Group I
Lrrc24	26.6832	15.2147	15.1182	20.8828	Group I
Prnd	14.3154	5.65268	14.1328	16.3616	Group I
Scoc	4.7562	10.0429	9.43665	6.90457	Group I
Gm17636	17.0579	9.47895	8.34852	12.2518	Group I
Fam184b	5.45268	10.0108	11.3305	7.28913	Group I
Mpped2	18.8196	9.59669	9.17218	8.98173	Group I
Ebag9	8.75239	14.8139	10.1603	8.86615	Group I
Tmem189	8.77714	19.3301	31.2782	24.0452	Group I
Gm10282	102.381	55.2652	46.7672	46.2747	Group I
Gm5415	0.308872	1.5719	0.533036	0.230359	Group I
Prr5	1.48123	3.23239	5.4288	3.22925	Group I
Lix1	1.17672	2.91237	0.712379	0.392219	Group I
Manf	21.046	36.7572	21.4764	24.5075	Group I
Gm8910	5.38894	2.73937	3.41184	3.8842	Group I
Jsrp1	1.50837	0.557314	0.800051	0.827546	Group I
Tmem107	14.0325	3.84617	8.73363	13.2503	Group I
Tpd52l1	1.1245	2.8049	3.43476	2.96326	Group I
Tecpr1	31.9705	14.231	19.2775	23.5727	Group I
Trak1	49.2347	26.1976	28.0519	34.6575	Group I
Ufm1	2.58768	4.91675	3.24552	1.86852	Group I
Drd2	14.313	23.4336	21.5585	17.5287	Group I
Shisa6	3.48207	8.60948	4.08047	2.86868	Group I
Rgs9	58.5628	15.0193	25.5542	33.7544	Group I
Apold1	0.389094	1.20007	0.893902	0.249761	Group I
Map3k14	3.02293	1.20704	1.9639	1.77818	Group I
Ccdc41	3.51118	7.71472	7.288	6.85272	Group I
Bcl7a	6.69531	11.8022	10.528	6.71086	Group I
BC049715	0.380293	1.16098	0.163815	0.169593	Group I
Cdkl2	5.59145	2.2058	2.72319	4.59765	Group I
Parp10	2.23534	0.856164	1.28753	2.31852	Group I
Aifm2	5.12803	8.46282	6.45563	5.17486	Group I
Gm10657	6.10149	2.05529	2.85719	2.32804	Group I
Wsb1	30.2711	57.5728	77.3586	69.7638	Group I
Zdhhc7	16.7908	10.4909	8.94526	13.5725	Group I
Lsm11	7.1979	13.089	14.4973	10.21	Group I
Zfp871	9.13964	5.28085	9.12361	10.1226	Group I
Vma21	5.46287	10.7665	6.93116	5.18528	Group I
Kcnip1	6.38893	16.3133	8.69361	5.53402	Group I
Grik4	2.16467	5.54378	3.64761	2.08509	Group I
Mfsd1	6.45446	11.2555	11.8564	11.3301	Group I
Nbr1	52.4154	32.9494	43.0382	56.5647	Group I
Nos3	17.3175	2.04937	1.10761	0.839983	Group I
4831426I19Rik	1.47867	0.465748	0.81809	0.694516	Group I
Sec24d	4.67892	9.34	10.1745	6.70153	Group I
Foxo1	7.33329	3.87593	5.55546	6.31988	Group I
Prkab1	31.6702	16.9065	25.9412	32.8852	Group I
Fam13c	5.42693	8.98651	5.40949	3.3617	Group I
Arhgap1	12.4464	23.4149	18.8051	13.6829	Group I
Ldhc	1.2511	0.213364	0.316111	0.245901	Group I
Cryaa	0.0368339	2.29426	0.378154	0.138316	Group I
Trim8	21.7106	38.4255	34.4352	26.7382	Group I
Spin1	17.1303	34.9495	24.1833	23.0416	Group I
A930002H24Rik	2.8857	0.766762	2.58968	1.42143	Group I
Pkd2	3.43457	6.5663	5.32251	4.32499	Group I
Klhl21	8.80878	4.20457	8.00145	8.23097	Group I
Msra	5.03695	18.1592	8.49597	5.70783	Group I
Syne2	3.85836	1.67432	3.23455	2.90519	Group I
Pcdhb17	6.84541	12.6843	6.8161	4.62198	Group I
Batf2	2.65886	4.68798	4.21137	2.39639	Group I
Ogfr	30.0292	49.2823	39.0414	31.6675	Group I
Gja1	10.6399	28.986	3.57821	2.928	Group I
6430531B16Rik	1.1335	0.233257	0.777564	1.70706	Group I
Rplp0	59.2078	93.7784	111.576	97.9596	Group I
Gm5455	1.7173	0.659424	1.12555	1.47965	Group I
Fbxw17	2.27602	6.41223	3.8659	2.56839	Group I
Lpcat4	7.86113	14.7935	11.3953	7.18723	Group I
4632433K11Rik	8.65768	3.37697	3.54813	3.88485	Group I
Celf3	51.2312	82.4709	72.7289	47.6246	Group I
Tmem169	4.23762	9.58506	13.9177	8.71583	Group I
39694	45.2329	27.4092	44.0703	30.8982	Group I
Rpsa-ps10	82.063	131.546	284.493	279.063	Group I
Asap1	17.0734	30.6796	25.4112	23.3925	Group I
Fbxo4	4.21484	2.40757	2.93788	3.36159	Group I
Hint3	7.40218	4.28082	5.41565	7.37802	Group I
Fam46c	2.53462	0.934696	0.347734	0.17701	Group I
Zdhhc1	18.0757	11.3649	11.8093	12.9715	Group I
Proz	0.692608	2.22545	0.942041	0.707802	Group I
Gnai3	13.2682	21.368	19.686	22.0743	Group I
Slc25a2	0.381351	1.38347	2.00679	1.93716	Group I
Gfra3	0.197372	0.967052	0.307017	0.156033	Group I
Mlf1	10.9212	1.9471	7.15701	9.8443	Group I
Pld2	1.69272	0.644153	0.710599	1.2724	Group I
Tapbp	33.0934	17.7839	36.6354	28.2845	Group I
Eif2ak1	5.91191	10.414	6.40854	6.77624	Group I
Gmfb	16.0404	27.5368	23.0958	17.3376	Group I
Gm10116	115.538	290.27	282.506	293.551	Group I
Trip10	11.5813	5.03863	12.6385	14.457	Group I
Tdrd3	2.4205	4.32833	3.43143	2.9628	Group I
Accn4	22.5393	35.6588	26.101	20.5762	Group I
Ube2i	19.2469	33.8032	23.2993	15.1143	Group I
Lzts2	19.1479	36.8851	34.2447	28.1937	Group I
Fbxw9	12.8356	8.00518	8.19836	9.81549	Group I
Eps8l2	0.282403	1.64939	0.198261	0.158057	Group I
BC030476	1.74666	0.297279	1.05104	0.777628	Group I
Plk3	1.43689	5.02015	10.934	9.05684	Group I
Gmppa	17.2323	30.6047	29.732	24.6146	Group I
Trpc7	0.447714	2.30113	1.06972	0.528555	Group I
Gm9222	5.20059	2.53218	3.03362	4.57388	Group I
Il12rb2	1.63502	3.1903	1.62539	0.944398	Group I
Ubqln4	23.7113	40.5778	32.45	26.3496	Group I
Gm10979	102.387	27.424	62.0072	93.7132	Group I
Coro2b	36.0876	56.8809	33.105	23.436	Group I
Crb2	16.4585	2.79335	6.8435	5.86504	Group I
Stk3	3.41437	6.62555	5.1075	3.90217	Group I
Zmynd19	4.60904	9.69038	5.72498	5.38166	Group I
Col11a2	8.58723	4.951	10.1959	9.22084	Group I
Chdh	0.571162	2.37915	1.13568	0.560913	Group I
Laptm4b	168.413	73.7155	117.727	149.311	Group I
Igsf5	37.7229	62.979	43.075	37.1917	Group I
Phc2	27.488	17.502	18.1748	15.1148	Group I
Hivep3	1.54105	3.86375	3.05557	1.74152	Group I
Snrpb2	5.05734	8.9396	6.69303	6.40966	Group I
Map4k1	0.615493	2.15972	0.886192	0.501416	Group I
Sertad1	7.95528	4.70006	5.14957	3.84155	Group I
Sirt4	28.8197	11.6883	18.7282	24.1193	Group I
BC025920	4.64044	1.74969	1.73872	3.01439	Group I
1700017B05Rik	2.00761	3.72533	7.51561	6.46401	Group I
Fchsd2	3.44532	6.19768	5.92253	4.31927	Group I
Gm4793	8.63938	4.29226	6.7979	8.73279	Group I
Lims2	0.200568	1.19827	0.803119	0.429647	Group I
Bzw1	41.2139	71.7657	58.0456	46.0949	Group I
Nfxl1	3.53237	6.0766	6.63299	6.46968	Group I
Nfasc	41.916	24.9002	26.2092	28.3757	Group I
Capns2	4.41869	1.07448	4.28695	5.10613	Group I
0610039K10Rik	15.8594	9.86648	19.4213	25.3024	Group I
Syngr1	104.022	39.5717	65.2303	83.0451	Group I
Mmgt1	8.27477	15.308	10.9056	8.48703	Group I
Ica1	2.7884	5.3832	4.95976	4.37949	Group I
Nucks1	9.38052	17.3869	10.8651	15.1446	Group I
Osgep	8.64756	4.45177	3.63665	4.62059	Group I
Zbtb7b	24.1377	12.4167	18.0524	18.9818	Group I
Wipf3	1.23275	2.60744	2.22658	1.3168	Group I
Nme2	18.6435	46.6924	27.8196	26.7568	Group I
Gm17662	0	1.00332	0	0	Group I
Bbs1	19.9698	10.099	7.83147	9.58681	Group I
Ngfrap1	107.866	182.681	171.221	112.804	Group I
Sp6	2.44527	0.495259	0.517477	1.1801	Group I
Tagln	1.873	4.73697	5.25073	3.2445	Group I
Nrm	26.3513	5.55219	18.5466	14.7419	Group I
Zfp618	3.05379	7.14252	2.72263	1.54914	Group I
Gm17231	13.4393	2.98274	2.82933	3.39577	Group I
Gpr39	1.9488	3.76435	2.50852	1.82986	Group I
Inca1	2.94247	1.06671	2.11706	2.69612	Group I
Ddost	37.9668	59.3017	46.2097	34.8449	Group I
mt-Nd4l	4.00813	87.1838	4.971	0.171599	Group I
mt-Nd3	3.51488	74.3838	4.2425	0.175741	Group I
mt-Atp6	2.08482	39.0719	5.71787	0.359223	Group I
mt-Co3	1.76913	33.8466	4.5592	0.351033	Group I
Gpnmb	2.65037	31.9738	76.8283	46.3558	Group I
Chac1	7.83234	18.3723	67.1299	10.9962	Group I
Gm10154	0	2.49846	2.60285	0.099931	Group I
Cdsn	0.623955	2.74245	19.302	3.41415	Group I
Eif4ebp1	7.74841	21.8541	77.4934	26.4955	Group I
Hmox1	5.21046	14.0659	45.9979	15.2965	Group I
Sdf2l1	7.91495	24.4346	18.8729	7.50673	Group I
Slc7a1	4.95932	11.0955	28.8632	9.30191	Group I
Cox6a2	0.84648	3.97667	9.76229	3.95016	Group I
HSPA1B	10.2727	1.42993	176.638	6.08066	Group I
HSPA1A	8.93557	1.56361	106.103	4.19423	Group I
Phgdh	1.04556	2.51515	4.78231	0.955334	Group I
Adm2	0.062826	1.06969	1.44863	0.0390909	Group I
ECEL1	0.854978	2.80929	3.56455	1.09793	Group I
Lyz2	1.09795	0.311769	9.21251	0.458023	Group I
Pim1	2.86877	5.7879	46.3259	18.3908	Group I
Pck2	4.01516	9.96471	16.9223	8.28928	Group I
Slpi	2.07319	6.60489	203.166	120.864	Group I
Psat1	7.93036	18.3682	33.9468	17.3692	Group I
Gpatch4	2.47087	8.03561	5.80636	3.3842	Group I
Slc7a3	1.26703	3.9666	5.37334	2.61289	Group I
Sesn2	16.8706	29.2859	56.0517	24.2842	Group I
Gpt2	3.81266	7.22146	15.6459	6.53339	Group I
MYC	3.3644	8.4608	20.0609	11.2246	Group I
Rpl22l1	9.93856	16.8902	24.8598	10.6724	Group I
AEBP1	7.5383	18.2071	19.3421	12.23	Group I
Gm17507	81.3026	128.87	211.29	98.2488	Group I
Xpot	8.776	14.4095	29.5312	13.8996	Group I
Gzmm	8.16868	1.18326	39.7439	2.09814	Group I
Npm1	8.86404	17.05	21.4016	12.2163	Group I
Glce	4.80903	8.44122	16.4614	8.45668	Group I
Gcg	0.270473	6.55984	0.011558	1.03704	Group I
Hspe1	9.45421	15.2199	32.1163	16.465	Group I
Gm10989	0.346706	1.52886	0.548181	0	Group I
Klf11	2.15429	3.96581	6.57953	3.11237	Group I
Gng8	2.68283	4.99041	17.3334	9.47281	Group I
Crabp2	2.32138	20.7949	3.16096	8.60465	Group I
Dnajb9	11.8816	20.6796	24.5035	14.3357	Group I
Uchl3	4.35021	7.79611	7.29643	4.01135	Group I
Eif2s2	4.15024	7.20784	10.3887	5.66913	Group I
Klf4	0.699531	1.71285	3.1996	1.47232	Group I
Sco2	20.2783	34.2695	29.2404	17.8908	Group I
Trim66	0.848891	1.89862	2.21538	1.00571	Group I
Cth	5.00939	8.78911	11.7509	7.31929	Group I
Gm17498	232.38	362.086	548.489	357.32	Group I
Gpr22	1.71939	9.57548	1.66803	3.47174	Group I
Sst	9.13447	124.163	5.9673	36.875	Group I
Mpp6	20.4096	11.6234	67.9289	17.0337	Group I
CALCA	0.84861	13.5855	0.705876	4.97251	Group I
Nts	0.362184	5.40562	0.051392	1.39547	Group I
NR5A1	0.73392	6.01091	0.246332	1.45408	Group I
Eda2r	0.26696	3.80412	0.496838	1.81158	Group I
Ak4	3.3881	1.19843	7.74102	1.19121	Group I
Gm10800	0.645346	4.68214	0.130816	1.00385	Group I
Agl	6.02405	3.59981	16.5974	5.01249	Group I
Srp54a	2.28322	1.11019	12.062	3.40306	Group I
Hk2	6.19523	2.14749	12.4062	2.07992	Group I
Tuba8	2.29714	8.68669	2.11093	3.81606	Group I
Ucp2	3.45712	20.6283	2.2551	7.36442	Group I
Gm4980	6.38276	25.5529	4.28523	9.10033	Group I
GDF10	4.41988	2.23996	7.14987	1.61028	Group I
Crh	0.628799	3.64842	2.23041	4.07719	Group I
Dnttip2	21.6378	13.2684	62.1846	20.9633	Group I
Samd7	101.196	9.56932	153.069	7.86241	Group I
Lsm14a	60.9957	35.7936	152.06	49.6152	Group I
Stra6	0.0430929	2.49788	0.0651723	1.03346	Group I
Kdm3a	12.3381	7.33286	26.1694	8.81925	Group I
AI593442	13.16	59.9253	12.6486	33.3037	Group I
Dct	12.1259	36.6978	3.21858	6.22083	Group I
Retn	1.97122	0.228749	5.47886	0.600345	Group I
BACE2	0.152009	2.38691	0.945194	2.42547	Group I
Zfhx3	1.60787	6.64496	1.85935	4.03089	Group I
Gm11042	1.45156	6.95972	0.546446	2.0644	Group I
Ankrd37	10.0261	3.75868	17.2862	3.88684	Group I
2310045N01Rik	13.1755	8.26362	22.0271	8.37201	Group I
Slc16a11	3.83142	2.11506	3.73548	0.917925	Group I
1700125D06Rik	0.617213	0.025201	1.9111	0.160015	Group I
Mgat1	27.4035	17.4996	42.1951	16.7097	Group I
ZEB2	3.64278	10.4317	5.74953	9.46802	Group I
Fgf14	4.59622	14.1088	3.99899	7.50701	Group I
Efna5	2.58114	12.4185	1.97621	6.04996	Group I
IGFBP5	40.7374	137.3	16.4641	35.6889	Group I
Gstm7	6.20076	27.9199	7.8465	21.672	Group I
VAV3	2.96584	8.70962	5.27656	8.80809	Group I
PRTG	5.73653	2.05985	16.1475	4.00355	Group I
Scrg1	0.390045	2.33916	0.320686	1.04842	Group I
Tnpo1	63.8195	25.4425	166.705	43.4006	Group I
Tnc	14.4831	44.7044	29.996	58.5841	Group I
KCND3	5.93053	16.6718	6.57243	11.6432	Group I
Myocd	2.5851	0.848949	4.35896	0.820018	Group I
LPL	1.63097	5.27795	2.18319	4.01881	Group I
ODZ4	4.67438	18.2267	3.48392	9.06849	Group I
ISLR2	2.99321	27.4493	6.08728	32.5026	Group I
6330527O06RIK	34.2271	100.207	27.55	53.6651	Group I
GBX2	2.63688	7.51534	1.69066	3.20226	Group I
Tbkbp1	13.0066	47.2465	17.4436	41.395	Group I
HRK	1.80935	0.680595	3.78757	0.917481	Group I
Phka2	6.72769	3.49078	15.5347	5.45428	Group I
GLRB	9.93287	27.9161	10.0155	18.6143	Group I
Sfxn1	13.7924	37.3544	15.262	27.3879	Group I
Me2	12.6295	6.37872	16.5045	5.38919	Group I
Arhgap29	0.936555	0.257279	1.87733	0.260889	Group I
RASGRF1	7.0274	0.903537	11.0362	0.931731	Group I
ST8SIA5	15.4082	48.0065	20.7409	42.9723	Group I
Tspan6	4.60363	16.908	5.13139	12.3009	Group I
SLC5A1	0.35803	2.15964	0.226434	0.940584	Group I
LHFP	21.7855	51.4642	21.5805	34.394	Group I
Dnaic1	0.22769	1.8667	0.338278	1.1468	Group I
1600014C10Rik	2.67013	7.46086	1.21946	2.51868	Group I
GRIN2C	1.62182	8.82807	1.22557	4.74538	Group I
Zfp787	43.8	22.7566	61.9555	22.0177	Group I
Adarb2	2.70349	7.69787	2.10958	4.03671	Group I
AMN	1.13425	0.209595	1.94198	0.151231	Group I
LRRFIP1	3.00484	8.08006	4.25344	7.24384	Group I
Hsp90aa1	112.419	57.9805	184.643	65.9159	Group I
D930028M14Rik	0.437287	2.90048	0.691399	2.18348	Group I
Tes	3.40371	10.7439	2.64224	5.73852	Group I
Fam107b	11.9033	4.38864	25.07	6.57747	Group I
CTNND2	16.14	36.9622	19.6123	30.7788	Group I
NHS	2.8838	8.36747	3.4604	6.49201	Group I
Shb	1.7404	7.57769	3.03737	7.80595	Group I
Enc1	4.4772	14.4518	10.4054	21.4929	Group I
Gm10180	13.5816	32.5178	13.2828	21.9541	Group I
Ssfa2	14.4514	7.97095	28.9434	11.1865	Group I
B2m	21.4996	54.7951	31.8549	56.3102	Group I
MRAP2	1.92017	5.63421	2.37832	4.4013	Group I
Rbfox1	12.4803	39.095	10.8377	23.8045	Group I
FZD4	1.35441	0.546719	2.48355	0.921101	Group II
IGF2BP2	2.08899	2.68789	13.9321	4.49542	Group II
ETS1	0.187066	0.41245	2.95772	0.760266	Group II
FAM19A2	1.58432	1.9717	0.962332	2.03071	Group II
U2AF1L4	10.0714	8.62156	11.1418	6.19777	Group II
PEG12	0.711536	1.21614	0.552697	1.63705	Group II
CELSR2	11.2058	15.7972	6.03612	16.2142	Group II
TMEM108	15.3372	18.8791	7.00286	13.9675	Group II
KDR	54.7518	73.6593	6.44158	90.8207	Group II
LOXL1	5.28067	6.31927	2.49083	8.83716	Group II
FAM163A	4.05678	6.70532	1.88157	4.55034	Group II
SMU1	14.1882	12.0462	20.1217	11.1472	Group II
AFF2	1.75533	2.32612	1.2368	2.59067	Group II
CERK	42.2937	42.7848	31.313	52.4963	Group II
BCORL1	2.14039	2.88412	1.91311	3.78586	Group II
RND1	0.765628	0.814286	4.35912	2.09906	Group II
CAR2	256.017	283.814	115.71	295.613	Group II
SLITRK2	4.50501	7.47322	1.75883	8.45839	Group II
OLFM2	60.4676	63.8474	46.6966	121.495	Group II
OSMR	4.5492	7.24629	1.71427	8.06794	Group II
FOSL2	9.92145	11.6676	5.94563	15.4522	Group II
ABCA3	13.0541	14.376	8.08424	14.3978	Group II
UNC5C	4.74989	7.08472	1.79913	5.72381	Group II
SIX6	18.168	25.859	6.3619	19.6645	Group II
FGF15	0.0845204	0.57681	0.33409	1.11001	Group II
SLC2A13	3.1921	5.08417	2.27603	4.67157	Group II
KCNC1	17.1344	23.3093	9.69984	19.0727	Group II
PHLDB1	3.45178	5.6529	3.59714	8.99463	Group II
NR2E1	3.04594	4.42314	1.14699	8.14119	Group II
CEBPA	1.49265	2.09348	1.61926	5.60342	Group II
CYP26A1	24.1462	37.3666	12.3981	120.729	Group II
HLX	0.246781	0.789495	0.31368	1.49033	Group II
NIN	5.25685	5.93144	4.13497	7.65359	Group II
PELI2	4.70518	2.80719	7.69023	3.27595	Group II
BCL2	1.59316	2.65542	1.12741	3.43734	Group II
CD83	2.56683	3.23859	2.24526	12.2334	Group II
CARD10	2.62886	3.00509	0.768887	2.09952	Group II
SEMA5B	6.14542	8.22807	4.09222	7.19647	Group II
SNTB1	9.37195	9.78627	1.80261	10.6157	Group II
KCNC4	15.1078	10.8157	5.40439	10.3046	Group II
CDH8	1.14886	1.78621	0.964028	2.31838	Group II
GPR124	5.36231	7.44706	2.12588	14.0967	Group II
RIMS4	9.98143	13.8936	7.94307	12.9867	Group II
DLK2	5.57175	7.78342	6.61125	11.9682	Group II
NOL4	5.55039	7.64191	3.39435	8.16079	Group II
1810031K17RIK	16.1028	15.3984	35.3288	20.3638	Group II
DOPEY2	3.95602	4.99395	2.90196	5.73555	Group II
ADCY8	4.85509	6.99132	5.1182	8.44282	Group II
GDNF	0.0840335	0.0114371	1.70758	0.113287	Group II
FZD9	8.67794	9.88177	0.982745	2.98276	Group II
PRIMA1	2.98498	2.51881	0.667984	1.93099	Group II
IRF5	5.4136	6.32611	6.91481	3.93955	Group II
BAHD1	7.78818	10.0624	5.1481	12.1795	Group II
BRMS1L	16.3265	22.7283	7.45284	12.7035	Group II
LGR5	6.60945	5.395	10.2538	6.09412	Group II
FOXC1	3.69516	3.69542	1.67051	4.95853	Group II
CPEB1	3.17842	2.8989	13.9167	4.21627	Group II
BMI1	19.7594	18.0183	20.0008	11.696	Group II
HS3ST5	2.58688	3.88566	1.36471	3.23638	Group II
SOX18	8.53475	6.66896	1.90797	3.78776	Group II
GM996	12.4764	18.9456	7.79148	16.7344	Group II
GLT25D2	3.28281	4.6136	0.876605	3.03508	Group II
LONRF3	0.458394	0.450598	2.67033	0.842283	Group II
ESPN	14.0265	17.2895	2.93427	19.7688	Group II
KCNS1	0.314107	0.562331	1.47081	0.518668	Group II
PKP1	1.78253	1.51296	1.32326	3.29283	Group II
CBX8	8.16642	5.7791	8.94161	4.92591	Group II
GPR176	1.57979	1.15282	2.07044	0.765975	Group II
KCNA2	3.54245	4.12242	2.43077	4.7927	Group II
FOXF1A	0.384299	0.308713	4.92454	1.20113	Group II
KLHL14	0.38502	0.360967	1.62726	0.67262	Group II
TNFAIP2	0.0619269	0.0406366	9.01152	3.92402	Group II
FLNC	1.93179	3.33661	1.0703	4.63132	Group II
WNT7B	8.44151	6.19678	1.7882	4.73731	Group II
IRX5	4.6207	6.25327	8.91097	17.2078	Group II
CBFA2T3	2.6737	3.58042	3.8224	1.85288	Group II
FZD2	1.59243	1.29425	1.05186	2.34876	Group II
NR2F2	10.1779	13.5327	3.94853	8.27301	Group II
CITED1	3.20041	3.81649	1.5407	5.82289	Group II
HTRA1	83.0151	58.5611	35.8669	87.3076	Group II
CACNA2D3	13.17	16.351	13.394	23.0591	Group II
HS6ST3	6.24513	7.97541	4.6866	8.58431	Group II
SFRP1	0.816845	1.0997	0.770174	1.8325	Group II
RGAG4	8.45072	9.00267	4.49011	10.0474	Group II
FOXI3	1.0998	1.45994	0.0876191	1.44022	Group II
COL15A1	1.65135	1.68394	0.346768	1.64879	Group II
EPHA10	5.14984	3.98541	2.71456	5.05403	Group II
ADCY5	13.0004	19.2055	6.46399	17.2729	Group II
AQP5	2.30611	1.24707	0.0776891	0.764319	Group II
TWF1	18.1699	25.4358	13.3042	21.0401	Group II
SHC4	8.8726	12.796	6.9401	11.4968	Group II
PRDM13	31.2506	37.7585	15.3453	30.5336	Group II
PPP1R9B	60.59	83.5451	41.948	81.8224	Group II
CXCL5	0.0197968	0.0678982	7.26704	3.07944	Group II
NTM	8.31632	12.9653	5.47911	9.2934	Group II
FOXO6	7.42561	11.8357	5.5633	10.8322	Group II
LBH	36.1998	41.284	34.5408	55.0331	Group II
HES5	3.61315	2.71058	1.20184	2.88228	Group II
CLCF1	2.29426	4.01867	4.24368	7.28304	Group II
SLC16A2	4.69892	7.53102	3.51742	14.3408	Group II
COL4A1	11.1055	14.6792	12.4455	23.6944	Group II
LRRN1	2.16406	3.26167	1.34706	3.2582	Group II
NRP1	2.79548	3.86991	0.977831	6.13269	Group II
EPHA5	4.7726	6.15032	2.86418	6.15825	Group II
SOX3	0.725964	1.02425	0.159188	1.15233	Group II
DPYSL5	18.8128	21.0593	16.1424	31.0405	Group II
TPM1	10.2341	13.5715	7.44229	14.3377	Group II
CABLES1	1.2667	1.9068	1.32926	3.1266	Group II
KLHL23	7.94535	9.50309	3.62885	7.19613	Group II
PREX2	0.834852	1.45515	0.737322	4.93142	Group II
9430076C15RIK	0.0177293	0.0260602	1.4016	0.148923	Group II
A830073O21RIK	1.34291	2.22761	1.32599	3.44296	Group II
FBN1	1.06439	1.33423	1.17391	2.57429	Group II
WNK2	10.6663	16.548	7.35216	13.5894	Group II
GREM1	0.139543	0.131583	2.22091	0.756855	Group II
GPRC5C	0.895184	1.7733	0.365367	3.50905	Group II
GRID2	0.747315	0.469797	0.277288	1.37291	Group II
NEGR1	14.4128	19.5048	9.29118	20.0767	Group II
ENTPD2	2.46625	2.13287	0.972828	2.79948	Group II
SOX8	19.5381	26.3886	3.68378	28.2549	Group II
KLHDC1	7.13171	6.66523	9.74158	4.87219	Group II
ZFP385B	9.86405	8.5263	18.9907	9.6302	Group II
SLC30A10	1.03486	1.85397	0.609518	1.61557	Group II
NRXN1	2.21226	3.30205	2.30506	4.2731	Group II
AI646023	8.64015	8.5778	4.28409	9.79198	Group II
NCAM1	34.9899	52.1174	25.2259	39.8473	Group II
PCDHGC5	20.3362	29.0354	15.2728	27.1932	Group II
ADRA1D	9.77225	10.3488	2.29358	20.1232	Group II
FRZB	2.05132	3.2855	0.312067	4.85874	Group II
LRRN2	8.15676	11.581	4.37817	12.9829	Group II
GRM6	37.2805	26.3361	42.0608	23.0164	Group II
MGLL	19.2042	28.3056	9.25106	28.1081	Group II
9030612E09RIK	1.29246	1.70548	0.617699	1.74361	Group II
LFNG	4.87675	4.08713	0.40483	3.56888	Group II
FADS3	10.644	13.9636	6.82732	12.8246	Group II
TMEFF2	2.13635	3.63565	0.806274	3.26485	Group II
MAML3	4.61513	6.25569	3.4966	6.40179	Group II
ARSI	0.179879	0.0890338	0.0725534	0.921649	Group II
EFNA3	5.3305	5.33563	4.45172	8.09909	Group II
PMP22	10.7403	16.1656	5.51261	27.9246	Group II
2810030E01RIK	5.61425	5.71244	1.93715	4.32745	Group II
NPR3	2.83578	4.33185	0.847869	2.05244	Group II
PRKG1	3.95174	5.41541	3.20569	6.09738	Group II
TMTC1	3.37135	3.95806	1.7775	3.60283	Group II
SIRPA	27.6897	17.9135	24.6473	15.513	Group II
ITPKB	3.08819	3.6181	2.53109	5.34088	Group II
VAX2	32.6575	32.4837	18.227	28.7271	Group II
EGLN1	37.4057	31.702	64.3695	24.35	Group II
GFRA4	8.08122	9.06461	4.63396	8.48393	Group II
LMBRD1	19.0788	16.686	28.4965	18.2698	Group II
CHRM3	7.92897	5.96327	1.62134	3.16405	Group II
SERPINE2	4.06054	5.17429	4.27635	7.65138	Group II
SETD7	6.65649	10.2161	5.3388	10.1655	Group II
SDC1	1.31032	1.9745	1.43709	4.75796	Group II
HEY1	9.46872	14.5957	9.44119	18.6971	Group II
GJD3	0.822029	0.901427	0.43324	1.5466	Group II
BARHL2	15.3313	23.7979	7.37072	20.0627	Group II
SOX13	1.46393	1.34024	0.338386	1.59324	Group II
NFIX	17.8688	16.6941	7.78958	13.9944	Group II
HAPLN4	1.18497	0.545427	2.7017	0.989082	Group II
SLC6A11	66.5616	93.7521	15.0317	57.9389	Group II
FBXO32	9.89011	10.9812	8.75438	14.8214	Group II
TBC1D4	1.06951	1.86056	0.649872	1.91276	Group II
SMO	11.9674	14.4941	4.51455	13.5457	Group II
RIMS1	19.6688	21.6053	9.99196	25.0303	Group II
PTPN14	0.852146	0.852381	0.687097	1.89802	Group II
SLC24A2	3.10988	2.32426	5.17729	1.93178	Group II
PCDH17	5.02017	7.5167	2.99356	6.26435	Group II
GPC6	1.42018	2.41698	0.788475	1.76009	Group II
CBX4	16.8829	22.3033	47.5342	26.9575	Group II
CCK	2.42122	2.50829	5.30452	0.87746	Group II
SMAD9	0.795493	0.584645	2.36595	0.985497	Group II
JUN	51.9042	37.4194	118.426	57.4021	Group II
CDH13	15.364	22.3941	5.37709	43.0704	Group II
SSTR1	2.80582	3.07867	0.301259	1.82045	Group II
AI464131	0.638873	0.795653	0.330588	1.0928	Group II
NPR2	16.9844	14.5585	9.91219	16.8521	Group II
FOXD1	0.68341	1.1774	0.484141	2.99866	Group II
FBXL3	14.9683	13.7047	24.7189	15.3843	Group II
PTPN18	1.17507	0.447047	1.83606	0.664478	Group II
MEIS1	9.06756	13.8917	5.8571	11.0187	Group II
ZC3HAV1	0.247982	0.149004	1.43456	0.251775	Group II
A930038C07RIK	26.5346	27.8683	30.9102	51.6907	Group II
OLIG1	1.19223	0.905804	0.0914687	5.44157	Group II
E130203B14RIK	0.808834	1.16547	0.110246	2.24238	Group II
SH3RF3	3.80276	4.32744	1.00726	2.99892	Group II
DDN	1.11549	0.839138	5.85209	1.73062	Group II
GAB1	8.5927	8.81449	6.09825	14.5919	Group II
TBX2	68.7984	94.3262	21.7656	85.6338	Group II
P2RY1	4.21561	5.6161	1.07979	3.8663	Group II
EIF5	34.1073	36.2827	70.1414	29.4988	Group II
TMEM59L	22.8668	29.9939	18.4212	29.3134	Group II
CACNA1H	29.9364	41.7654	18.4347	41.8861	Group II
EGLN3	4.37752	2.79813	8.74088	2.28595	Group II
ONECUT3	1.1371	1.48132	0.762623	1.87897	Group II
C1QTNF4	36.5322	41.9673	22.9224	40.2865	Group II
NMNAT2	4.3086	6.17876	4.70069	9.02084	Group II
OSGIN1	0.739247	0.465263	2.31829	0.728069	Group II
EGR2	0.167129	0.335423	1.07733	3.43465	Group II
MAFA	13.3179	13.9424	4.03712	9.13591	Group II
KCNF1	2.3841	3.90176	2.44208	7.48023	Group II
GRWD1	6.6868	8.07345	10.2025	5.91321	Group II
PLXND1	6.35504	10.0008	8.12965	20.2144	Group II
EMID2	2.14838	1.12539	2.25947	0.70197	Group II
HTR1B	2.05041	3.46156	0.529018	1.49732	Group II
UST	1.36898	2.62118	1.56191	3.44048	Group II
SHC3	1.82613	2.2821	2.06718	5.16611	Group II
EPHA7	3.02644	4.89355	3.70197	6.28037	Group II
ITPRIPL2	0.175378	0.451126	1.12177	0.0446407	Group II
SHANK3	4.64669	6.03524	2.52726	4.43536	Group II
CPNE2	4.22097	4.46002	1.43358	5.28453	Group II
NTN4	7.63991	11.2813	1.09394	16.1409	Group II
MYCL1	3.99472	6.14811	2.662	8.92578	Group II
ARHGEF17	8.98686	11.3402	6.66104	11.0422	Group II
NTN1	0.120052	0.249351	4.45654	1.69531	Group II
NBL1	7.96128	9.51892	16.2952	27.5406	Group II
AOX1	0.839516	0.57174	0.573272	1.43687	Group II
INHBB	1.64525	0.977143	6.52358	2.45541	Group II
PTPRU	7.06434	9.65486	7.24768	27.2515	Group II
AGPAT1	41.9205	57.6642	27.3808	48.1598	Group II
FZD8	4.58588	4.5746	2.52358	5.52601	Group II
KCNK10	0.27395	0.378124	0.206008	0.988427	Group II
AFG3L2	25.4392	17.6298	51.4589	31.276	Group II
RASL10B	58.7293	80.6733	28.2943	67.2007	Group II
CAMK4	2.99845	4.96494	1.31106	2.82633	Group II
NEFH	5.3157	3.61335	6.22139	2.04931	Group II
CDH2	18.6566	28.674	12.2861	30.3565	Group II
PTRF	1.15841	1.463	0.826522	1.99449	Group II
FXYD1	28.4353	38.8194	7.72054	45.2861	Group II
EBF3	7.25402	11.6586	5.37272	10.1371	Group II
MRC2	9.36832	14.1673	3.04268	15.9721	Group II
COL2A1	2.64428	1.82228	0.910635	3.61064	Group II
ANKRD43	9.79726	11.6409	7.80125	17.7344	Group II
TRAF5	5.78573	4.36559	7.28345	3.89822	Group II
[truncated: 2,672 more rows]
