# Supplementary material for: DZNep inhibits H3K27me3 deposition and delays retinal degeneration in the rd1 mice
Source: Cell Death Dis. 2018 Feb 22;9(3):310. doi: 10.1038/s41419-018-0349-8 (PMC5833420; doi:10.1038/s41419-018-0349-8)
Supplement: Supplementary file 4 — Supplementary Table 4 [file 41419_2018_349_MOESM4_ESM.xlsx]

## Sheet: Sheet1
Term	Adjusted P-value	Z-score	Combined Score	Genes
Amino sugar and nucleotide sugar metabolism_Homo sapiens_hsa00520	0.254203	-1.85865	11.1184	CYB5R2;NAGK;CMAS;UGP2;HEXB;HEXA;UAP1L1;GMPPA;RENBP;HK2;PGM1
Arginine and proline metabolism_Homo sapiens_hsa00330	0.254203	-1.80901	10.206	ARG2;GATM;OAT;CKM;GOT1;NOS3;ODC1;PYCR1;LAP3;ALDH18A1;SRM
N-Glycan biosynthesis_Homo sapiens_hsa00510	0.254203	-1.74199	10.1193	MGAT4C;MAN2A2;DOLPP1;ALG5;MGAT4B;ALG14;ALG2;MAN1C1;ALG3;MGAT1;DDOST
Gap junction_Homo sapiens_hsa04540	0.254203	-1.71245	9.47443	GUCY1A3;GNAI3;ADCY3;ADCY2;ADCY1;TUBA4A;EGFR;GJD2;TUBB6;GRM5;GJA1;GNAQ;GNA11;RAF1;DRD2;TUBA8
Biosynthesis of amino acids_Homo sapiens_hsa01230	0.254203	-1.64274	8.80278	ARG2;GOT1;GPT2;PGAM2;PYCR1;ENO3;PSAT1;CTH;ALDOC;ACO1;PHGDH;ASL;ALDH18A1;GAPDH
Metabolic pathways_Homo sapiens_hsa01100	0.378545	-1.83776	8.25227	CMAS;OGDHL;COX6A2;ENO3;GALNT10;GCSH;C1GALT1C1;FPGS;SEPHS1;HADH;NUDT12;ACOT8;DGAT2;GLCE;GPT2;ALG5;IPMK;ALG2;ALG14;ALG3;ACSL5;COX6B2;DCTD;INPP4B;PHOSPHO1;ACOT2;CMPK1;LAP3;ALOX15;AK4;AK5;PLD2;LDHC;ATP5B;SGPL1;MAN2A2;FUT9;ATP5E;PMVK;UAP1L1;ST8SIA5;ST3GAL6;ASL;NADK;PCK2;ATP6V1F;FDPS;GOT1;ST8SIA1;MTHFR;PYCR1;ACER2;POLA2;AMACR;ACO1;DEGS2;DHCR7;PLCH2;ALDH18A1;GCLM;ITPA;ADPGK;HEXB;HEXA;COX4I2;PYGM;HK2;KHK…
Glutamatergic synapse_Homo sapiens_hsa04724	0.378545	-1.77451	8.07365	SLC38A1;TRPC1;GNAI3;ADCY3;GRIK4;ADCY2;ADCY1;GRIK2;GRIN2C;GRIN2D;PLD2;GRM5;GNAQ;GNG8;DLGAP1;SLC17A8;SLC38A3;SHANK2
p53 signaling pathway_Homo sapiens_hsa04115	0.295351	-1.59881	8.03605	CDKN1A;GADD45B;BBC3;GADD45G;CDK6;CCNE2;CDK4;ZMAT3;CASP3;SESN1;SESN2;BAX;ATM
Pathways in cancer_Homo sapiens_hsa05200	0.549924	-1.84285	7.00005	ITGB1;RALA;CDKN1A;RALB;CTBP2;CTBP1;LAMA1;GNAI3;ADCY3;CXCR4;ADCY2;ADCY1;FZD10;EGFR;FOXO1;CDH1;MYC;RASSF5;CASP3;GNA11;CTNNA1;GNG8;E2F3;TCEB1;RXRG;RUNX1T1;WNT4;WNT10A;CDKN2B;HSP90AA1;ITGA3;DAPK1;FN1;MITF;WNT9A;BMP2;CDK6;FGF14;APC;CCNE2;CDK4;GNAQ;CKS2;BAX;RAF1;MET;PPARD
Hippo signaling pathway_Homo sapiens_hsa04390	0.445296	-1.54404	6.50073	CRB2;CRB1;WNT10A;PARD6G;FZD10;WNT9A;AREG;SMAD7;ACTG1;STK3;BBC3;PPP2CA;BMP2;LATS2;DLG2;APC;CDH1;MYC;CTNNA1;TEAD1;BMPR1A;WNT4
